# Supplementary material for: 2-(3-Bromo-4-ethyl­phen­yl)-2-methyl­propanoic acid
Source: Acta Crystallogr Sect E Struct Rep Online. 2009 Sep 16;65(Pt 10):o2481. doi: 10.1107/S1600536809036769 (PMC2970189; doi:10.1107/S1600536809036769)
Supplement: Supplementary file 2 [file e-65-o2481-Isup2.hkl]

# 
# h,k,l, Fc-squared, Fo-squared, sigma(Fo-squared) and status flag 
# 
data_I
_shelx_title ' X in P2(1)/n' 
_shelx_refln_list_code          4 
_shelx_F_calc_maximum      163.95 
_exptl_crystal_F_000       552.00 
_reflns_d_resolution_high  0.8322 
 
loop_ 
 _symmetry_equiv_pos_as_xyz 
 'x, y, z' 
 '-x+1/2, y+1/2, -z+1/2' 
 '-x, -y, -z' 
 'x-1/2, -y-1/2, z-1/2' 
 
_cell_length_a     9.7370 
_cell_length_b     7.2930 
_cell_length_c    17.4330 
_cell_angle_alpha  90.000 
_cell_angle_beta   90.980 
_cell_angle_gamma  90.000 
 
_shelx_F_squared_multiplier     1.000 
 
loop_ 
 _refln_index_h 
 _refln_index_k 
 _refln_index_l 
 _refln_F_squared_calc 
 _refln_F_squared_meas 
 _refln_F_squared_sigma 
 _refln_observed_status 
   2   0   0      116.63      143.69      7.84 o 
   4   0   0     2348.17     2309.07     27.86 o 
   6   0   0     3114.69     3085.25     39.88 o 
   8   0   0       55.62       47.62     25.02 o 
  10   0   0      285.41      233.41     32.96 o 
   1   1   0     2414.97     2517.30     20.17 o 
   2   1   0     3724.54     3798.32     32.83 o 
   3   1   0      319.87      412.43     12.70 o 
   4   1   0     1283.19     1306.44     22.73 o 
   5   1   0      333.85      359.85     19.57 o 
   6   1   0      863.36      892.99     28.72 o 
   7   1   0       51.19       38.64     24.99 o 
   8   1   0      279.35      307.38     31.40 o 
   9   1   0       17.18       63.54     30.25 o 
  10   1   0        3.21       14.02     33.11 o 
  11   1   0        3.55       27.73     33.46 o 
   0   2   0     6021.02     6260.06     37.14 o 
   1   2   0     1578.30     1866.51     23.02 o 
   2   2   0    11159.44     9716.56     53.78 o 
   3   2   0     1685.95     1549.58     27.78 o 
   4   2   0     2223.23     2117.32     38.63 o 
   5   2   0      628.10      613.24     26.99 o 
   6   2   0      760.86      725.12     28.43 o 
   7   2   0      138.33      143.30     27.11 o 
   8   2   0       83.93       64.79     32.11 o 
   9   2   0      252.03      301.19     37.16 o 
  10   2   0       97.64      135.72     39.21 o 
  11   2   0        0.02       36.64     37.65 o 
   1   3   0      269.19      284.98     16.74 o 
   2   3   0     1759.72     1787.38     31.06 o 
   3   3   0      493.11      527.27     23.77 o 
   4   3   0      479.95      537.96     28.10 o 
   5   3   0     2307.00     2184.11     48.86 o 
   6   3   0      311.55      339.82     35.61 o 
   7   3   0       92.82       70.30     32.37 o 
   8   3   0       16.15       35.91     35.91 o 
   9   3   0       51.51        1.60     39.86 o 
  10   3   0       24.44      157.37     40.57 o 
   0   4   0     4542.29     4736.92     48.09 o 
   1   4   0      993.52     1037.23     29.10 o 
   2   4   0       49.00       44.22     22.38 o 
   3   4   0      747.85      825.37     32.87 o 
   4   4   0      335.59      394.79     31.90 o 
   5   4   0      482.11      533.23     38.59 o 
   6   4   0      193.57      190.43     38.77 o 
   7   4   0      321.74      340.25     43.87 o 
   8   4   0      197.17       90.62     44.33 o 
   9   4   0      268.86      210.75     43.27 o 
  10   4   0       54.84      100.77     38.63 o 
   1   5   0       15.69        9.24     25.91 o 
   2   5   0      112.75       52.76     29.44 o 
   3   5   0       64.16       83.37     31.54 o 
   4   5   0       37.10       57.93     34.53 o 
   5   5   0      493.86      542.52     45.70 o 
   6   5   0       87.73       97.98     42.88 o 
   7   5   0       72.38      103.33     48.52 o 
   8   5   0        9.81       65.76     46.93 o 
   9   5   0       62.44       40.00     49.31 o 
   0   6   0      625.09      723.46     39.34 o 
   1   6   0       42.85       56.14     32.30 o 
   2   6   0       51.87       46.98     35.86 o 
   3   6   0      275.74      409.33     42.46 o 
   4   6   0       68.18      106.99     42.49 o 
   5   6   0        0.23      103.09     44.00 o 
   6   6   0        3.72       10.23     49.09 o 
   7   6   0      262.22      243.07     55.80 o 
   8   6   0       53.60       82.93     53.52 o 
   1   7   0       38.54       21.01     41.67 o 
   2   7   0       34.78       55.78     43.86 o 
   3   7   0      109.92      137.86     48.81 o 
   4   7   0        4.16       42.07     50.01 o 
   5   7   0       31.64       84.86     52.02 o 
   6   7   0        9.18       33.41     53.35 o 
   7   7   0        0.86       73.36     51.01 o 
   0   8   0        7.63       41.98     43.35 o 
   1   8   0       10.56       16.29     45.44 o 
   2   8   0       35.10       18.30     49.39 o 
   3   8   0        8.04       50.49     50.49 o 
   4   8   0        0.47       41.37     50.94 o 
 -11   0   1       90.30      182.11     37.32 o 
  -9   0   1       53.28       63.08     31.36 o 
  -7   0   1     1716.78     1669.77     37.36 o 
  -5   0   1     2593.70     2504.39     33.56 o 
  -3   0   1     7050.65     6360.33     39.05 o 
  -1   0   1      317.34      405.56      8.66 o 
   1   0   1      321.77      441.77      7.24 o 
   3   0   1     7004.74     6987.02     38.62 o 
   5   0   1     1397.77     1479.41     25.81 o 
   7   0   1      341.70      306.50     26.12 o 
   9   0   1      407.49      416.41     31.89 o 
  11   0   1       16.94       65.25     30.06 o 
 -11   1   1       76.66       91.12     40.51 o 
 -10   1   1        0.26       36.50     37.77 o 
  -9   1   1      256.09      237.00     37.10 o 
  -8   1   1      298.13      312.72     32.58 o 
  -7   1   1      103.73       98.82     25.97 o 
  -6   1   1       47.43       84.57     20.18 o 
  -5   1   1     2987.86     3162.42     39.12 o 
  -4   1   1       24.89       29.79     13.63 o 
  -3   1   1      392.89      443.62     14.37 o 
  -2   1   1    12995.49    12867.39    207.98 o 
  -1   1   1    26880.04    23750.69    246.51 o 
   0   1   1      332.24      383.79     71.55 o 
   1   1   1     1198.33     1324.71     16.51 o 
   2   1   1      665.02      788.07     17.93 o 
   3   1   1     1777.55     1923.99     26.11 o 
   4   1   1     2246.60     2274.51     28.86 o 
   5   1   1     6449.96     6562.17     51.02 o 
   6   1   1      413.48      496.92     24.74 o 
   7   1   1     1082.36     1127.35     34.65 o 
   8   1   1       67.67       60.69     29.40 o 
   9   1   1       37.74       40.93     32.52 o 
  10   1   1       29.57        6.52     34.92 o 
  11   1   1       72.37       33.13     35.51 o 
 -11   2   1      101.94      115.26     43.88 o 
 -10   2   1       79.64      132.63     42.84 o 
  -9   2   1        6.55        7.21     38.25 o 
  -8   2   1        0.83       24.25     31.76 o 
  -7   2   1     3372.08     3834.61     58.25 o 
  -6   2   1      807.42      886.18     31.45 o 
  -5   2   1       62.02       58.23     17.50 o 
  -4   2   1       49.33       25.13     14.64 o 
  -3   2   1      323.51      300.01     15.20 o 
  -2   2   1      453.32      473.41     15.10 o 
  -1   2   1    13327.46    11539.11    204.36 o 
   0   2   1     2265.52     2429.98    240.36 o 
   1   2   1     2885.97     2528.43     26.88 o 
   2   2   1     2365.09     2220.42     28.07 o 
   3   2   1    13128.21    11133.72     68.49 o 
   4   2   1      102.50      121.57     19.57 o 
   5   2   1       15.30       44.51     20.37 o 
   6   2   1      252.44      218.83     25.05 o 
   7   2   1      475.95      496.46     32.20 o 
   8   2   1        2.87       17.57     32.09 o 
   9   2   1      129.09      140.44     36.70 o 
  10   2   1       40.38        9.01     39.65 o 
  11   2   1       14.11       15.30     38.54 o 
 -10   3   1      124.15       96.48     45.42 o 
  -9   3   1      263.89      305.17     44.63 o 
  -8   3   1       15.11       15.30     35.38 o 
  -7   3   1       34.14        5.28     26.95 o 
  -6   3   1        8.06       14.40     21.99 o 
  -5   3   1      419.88      439.04     25.66 o 
  -4   3   1      754.91      654.33     24.32 o 
  -3   3   1        7.02       16.79     14.49 o 
  -2   3   1     2470.05     2407.97     29.88 o 
  -1   3   1     1832.52     2040.36     27.03 o 
   0   3   1      281.01      304.47     24.75 o 
   1   3   1     1366.84     1247.61     24.37 o 
   2   3   1      342.12      341.55     18.94 o 
   3   3   1      504.53      494.69     23.74 o 
   4   3   1     1243.20     1200.81     35.69 o 
   5   3   1     1984.38     1876.22     46.98 o 
   6   3   1        0.64       30.58     30.58 o 
   7   3   1       64.64       46.45     32.53 o 
   8   3   1      833.70      706.14     43.09 o 
   9   3   1       37.33       20.86     39.43 o 
  10   3   1       35.43       18.93     41.57 o 
 -10   4   1       49.09        3.75     39.08 o 
  -9   4   1        0.04       38.90     38.90 o 
  -8   4   1       36.25       34.23     34.33 o 
  -7   4   1        7.55       13.18     31.32 o 
  -6   4   1      586.13      443.82     33.51 o 
  -5   4   1     1266.53     1169.51     33.80 o 
  -4   4   1      881.73      680.35     28.06 o 
  -3   4   1      473.91      392.57     21.74 o 
  -2   4   1        1.42       24.21     16.11 o 
  -1   4   1        5.61        4.96     16.36 o 
   0   4   1      945.97      977.41     60.17 o 
   1   4   1      233.28      204.04     21.48 o 
   2   4   1     1591.54     1811.11     36.14 o 
   3   4   1       61.78       46.26     25.00 o 
   4   4   1      295.49      290.26     30.42 o 
   5   4   1      205.74      206.20     34.63 o 
   6   4   1       61.27       19.86     37.16 o 
   7   4   1      232.99      210.72     42.62 o 
   8   4   1        1.48       42.64     42.64 o 
   9   4   1       16.36       12.10     40.11 o 
  10   4   1      136.95       65.03     39.94 o 
  -9   5   1       38.84       14.73     37.32 o 
  -8   5   1      227.32      120.39     40.78 o 
  -7   5   1      100.56      139.66     34.89 o 
  -6   5   1        6.73       43.64     29.70 o 
  -5   5   1       29.97       38.92     26.73 o 
  -4   5   1      191.60      222.51     24.33 o 
  -3   5   1        2.27       19.96     21.47 o 
  -2   5   1     1888.30     1862.54     39.02 o 
  -1   5   1        0.72       13.15     22.65 o 
   0   5   1      210.45      205.72     39.07 o 
   1   5   1      103.19       66.46     26.37 o 
   2   5   1      645.73      699.08     35.77 o 
   3   5   1      156.17      121.33     32.50 o 
   4   5   1      936.34     1088.22     47.11 o 
   5   5   1      136.61      212.10     39.17 o 
   6   5   1      417.68      396.01     48.23 o 
   7   5   1      120.52       60.84     47.88 o 
   8   5   1      110.00       87.02     51.13 o 
   9   5   1       74.49       19.73     45.63 o 
  -8   6   1        1.77       15.16     37.18 o 
  -7   6   1        1.03       15.94     36.08 o 
  -6   6   1       82.40       46.13     33.43 o 
  -5   6   1        2.37       25.41     27.95 o 
  -4   6   1      202.70      189.53     27.63 o 
  -3   6   1      106.52       98.99     27.98 o 
  -2   6   1       64.73       67.81     28.30 o 
  -1   6   1       79.12       81.18     29.41 o 
   0   6   1      330.18      382.97     24.34 o 
   1   6   1        0.62       12.64     31.77 o 
   2   6   1       49.30      108.38     34.73 o 
   3   6   1      133.37      143.87     40.14 o 
   4   6   1       16.03       24.00     40.75 o 
   5   6   1       29.70       36.87     43.37 o 
   6   6   1      133.34      241.35     50.90 o 
   7   6   1       18.80        2.35     51.59 o 
   8   6   1        7.65       97.14     50.10 o 
  -7   7   1        1.82        6.51     32.48 o 
  -6   7   1       14.41      115.49     29.55 o 
  -5   7   1       27.64       16.87     26.99 o 
  -4   7   1       63.07       73.52     30.31 o 
  -3   7   1        0.34        3.43     31.68 o 
  -2   7   1      135.94       96.31     34.76 o 
  -1   7   1      137.04      135.29     36.66 o 
   0   7   1       16.24       26.98     26.89 o 
   1   7   1        7.63       10.79     38.21 o 
   2   7   1       44.31      123.60     42.86 o 
   3   7   1        8.73       24.81     46.66 o 
   4   7   1        6.04       37.25     49.16 o 
   5   7   1        6.39       13.81     51.77 o 
   6   7   1       42.42       56.61     52.04 o 
   7   7   1       15.10       36.21     50.63 o 
  -4   8   1       93.97       24.45     30.32 o 
  -3   8   1        0.75       25.81     32.90 o 
  -2   8   1        6.98       22.67     36.29 o 
  -1   8   1        2.77       42.10     39.06 o 
   0   8   1        7.12       43.41     29.40 o 
   1   8   1        2.94        6.02     45.64 o 
   2   8   1        0.05       17.98     46.41 o 
   3   8   1        1.15       18.71     47.81 o 
   4   8   1        1.33       93.55     48.63 o 
 -10   0   2       96.93      111.03     34.97 o 
  -8   0   2      580.67      625.17     32.29 o 
  -6   0   2      919.59      791.69     26.99 o 
  -4   0   2     6381.87     6308.14     49.20 o 
  -2   0   2     6185.60     6496.29     40.68 o 
   2   0   2    12370.08    10696.01    170.99 o 
   4   0   2     4331.42     4449.14     36.92 o 
   6   0   2     7463.74     7012.96     57.50 o 
   8   0   2       17.04       26.15     26.15 o 
  10   0   2      242.21      227.25     34.96 o 
 -11   1   2       49.41       87.17     39.82 o 
 -10   1   2        6.79       58.79     37.52 o 
  -9   1   2       32.53       87.21     34.47 o 
  -8   1   2     2162.95     2105.43     49.13 o 
  -7   1   2        5.21       37.82     24.21 o 
  -6   1   2     2140.37     2104.93     38.48 o 
  -5   1   2       15.44       20.68     16.38 o 
  -4   1   2       99.09      110.40     13.67 o 
  -3   1   2      271.12      237.70     13.71 o 
  -2   1   2    14581.33    13199.43    232.08 o 
   0   1   2     3520.19     4057.35    908.77 o 
   1   1   2     1351.91     1578.88     20.16 o 
   2   1   2     2922.05     3244.80     33.19 o 
   3   1   2      170.92      174.78     14.11 o 
   4   1   2     2709.66     2549.63     32.33 o 
   5   1   2      367.11      402.83     21.08 o 
   6   1   2      211.83      222.08     22.27 o 
   7   1   2      195.94      202.83     26.49 o 
   8   1   2     1441.09     1489.42     44.37 o 
   9   1   2        3.58       27.69     33.50 o 
  10   1   2      136.57      168.48     36.28 o 
  11   1   2       45.17       50.46     36.13 o 
 -11   2   2        0.06       37.98     42.31 o 
 -10   2   2       85.18      113.37     43.27 o 
  -9   2   2        2.79       21.09     36.66 o 
  -8   2   2        7.30       32.70     32.70 o 
  -7   2   2       31.28       35.72     28.47 o 
  -6   2   2        4.74       16.36     22.32 o 
  -5   2   2       24.15       15.44     16.58 o 
  -4   2   2      662.38      735.92     23.90 o 
  -3   2   2     5734.07     6713.86     48.45 o 
  -2   2   2      374.95      470.18     15.70 o 
  -1   2   2       44.44       57.24      9.71 o 
   0   2   2     2059.64     2219.20    397.43 o 
   1   2   2     1047.13      939.39     18.72 o 
   2   2   2      281.10      249.59     15.83 o 
   3   2   2     4692.75     4890.74     49.74 o 
   4   2   2     1718.78     1667.26     36.43 o 
   5   2   2      244.14      207.09     23.76 o 
   6   2   2     1421.40     1428.61     38.28 o 
   7   2   2       27.84       27.97     26.68 o 
   8   2   2      152.97      153.52     34.26 o 
   9   2   2       60.41       17.63     37.79 o 
  10   2   2      368.36      415.60     45.29 o 
  11   2   2        2.07       48.97     38.84 o 
 -10   3   2       17.05       39.52     46.84 o 
  -9   3   2      392.40      354.40     47.36 o 
  -8   3   2      207.01      261.29     39.73 o 
  -7   3   2      268.16      206.03     29.72 o 
  -6   3   2     1330.14     1432.63     39.92 o 
  -5   3   2     1078.74     1074.83     32.83 o 
  -4   3   2       78.97       62.89     19.63 o 
  -3   3   2     3356.20     3507.30     39.70 o 
  -2   3   2     2529.38     2563.79     30.26 o 
  -1   3   2     1236.42     1380.99     24.17 o 
   0   3   2      232.17      230.51     19.24 o 
   1   3   2     5310.47     4733.10     42.94 o 
   2   3   2     2311.70     1958.77     32.98 o 
   3   3   2      561.79      540.48     25.49 o 
   4   3   2      442.12      413.85     27.02 o 
   5   3   2      809.64      731.77     35.66 o 
   6   3   2      219.86      243.22     32.67 o 
   7   3   2      115.20      116.08     34.23 o 
   8   3   2      450.32      431.03     42.25 o 
   9   3   2        0.03       40.71     40.71 o 
  10   3   2        0.01       43.84     43.84 o 
 -10   4   2        8.13        6.75     43.21 o 
  -9   4   2        5.35       67.74     37.43 o 
  -8   4   2      173.63      184.72     38.22 o 
  -7   4   2       39.60       23.86     34.41 o 
  -6   4   2       48.93        5.81     31.27 o 
  -5   4   2       12.07       31.75     24.39 o 
  -4   4   2      651.75      649.07     27.54 o 
  -3   4   2     1431.57     1424.96     30.98 o 
  -2   4   2      119.14      119.82     17.63 o 
  -1   4   2      799.35      812.59     25.38 o 
   0   4   2       44.58       28.95     13.36 o 
   1   4   2      268.17      292.56     21.50 o 
   2   4   2      150.95      118.33     22.70 o 
   3   4   2     2737.25     2704.75     46.23 o 
   4   4   2      916.21      858.44     37.79 o 
   5   4   2      390.58      407.17     37.22 o 
   6   4   2      156.13      151.74     39.34 o 
   7   4   2       96.03      100.26     38.55 o 
   8   4   2       95.46       64.37     41.36 o 
   9   4   2      106.52      103.93     41.36 o 
  10   4   2       56.09      111.12     39.93 o 
  -9   5   2        9.75       85.25     39.97 o 
  -8   5   2       11.12       53.64     40.90 o 
  -7   5   2        0.36        4.75     36.71 o 
  -6   5   2      135.29      224.54     33.66 o 
  -5   5   2      291.44      315.54     31.69 o 
  -4   5   2       27.81       21.83     24.47 o 
  -3   5   2      471.28      371.54     25.69 o 
  -2   5   2      124.08      124.91     22.52 o 
  -1   5   2      333.18      378.78     27.09 o 
   0   5   2       55.42       99.31     16.97 o 
   1   5   2     1669.30     1681.28     41.63 o 
   2   5   2       60.97      111.76     26.86 o 
   3   5   2       78.13      132.05     31.08 o 
   4   5   2      285.36      344.70     37.17 o 
   5   5   2       57.00       62.00     37.46 o 
   6   5   2      160.87      203.82     44.51 o 
   7   5   2      198.88      251.80     48.78 o 
   8   5   2       35.97       22.67     48.09 o 
   9   5   2        9.77       29.01     44.84 o 
  -8   6   2        0.43       21.18     38.62 o 
  -7   6   2       12.15       20.03     37.20 o 
  -6   6   2       48.73       58.75     34.07 o 
  -5   6   2        2.41       29.36     29.36 o 
  -4   6   2        4.24       24.19     25.94 o 
  -3   6   2      354.69      317.68     31.54 o 
  -2   6   2      415.52      401.33     32.30 o 
  -1   6   2      198.12      191.65     31.12 o 
   0   6   2       80.52       75.58     21.69 o 
   1   6   2      103.32      134.62     31.68 o 
   2   6   2      232.22      302.17     36.99 o 
   3   6   2      472.95      654.66     43.41 o 
   4   6   2       25.62       26.03     40.29 o 
   5   6   2       62.29       44.18     43.67 o 
   6   6   2       38.44       55.68     48.10 o 
   7   6   2        1.25       74.65     47.75 o 
   8   6   2       62.46      102.92     48.01 o 
  -6   7   2       10.94       29.92     31.16 o 
  -5   7   2       70.10       76.74     28.64 o 
  -4   7   2        8.78       15.93     29.86 o 
  -3   7   2        5.71       44.51     31.50 o 
  -2   7   2        1.62       23.43     32.29 o 
  -1   7   2       87.82       73.44     36.24 o 
   0   7   2        0.37       23.69     30.42 o 
   1   7   2      126.88      172.97     39.17 o 
   2   7   2      166.67      135.36     42.34 o 
   3   7   2      200.65      173.17     47.60 o 
   4   7   2       85.34       42.21     48.21 o 
   5   7   2      100.46      132.69     51.23 o 
   6   7   2       20.01       80.14     49.03 o 
  -4   8   2        2.00       17.59     30.52 o 
  -3   8   2        0.29        1.48     33.92 o 
  -2   8   2        0.07       36.70     35.19 o 
  -1   8   2       14.06       19.87     40.10 o 
   0   8   2       14.15       20.08     39.83 o 
   1   8   2        0.09       43.86     43.86 o 
   2   8   2        0.14       35.25     45.96 o 
   3   8   2        1.38       10.82     45.68 o 
   4   8   2        0.74        4.40     48.54 o 
 -11   0   3        3.99       28.21     34.98 o 
  -9   0   3      384.04      372.07     34.40 o 
  -7   0   3      679.25      687.54     32.03 o 
  -5   0   3      157.45      180.32     21.71 o 
  -3   0   3      740.60      895.06     22.65 o 
  -1   0   3    13374.05    11892.52    224.01 o 
   1   0   3     2770.08     3488.06     26.91 o 
   3   0   3     9040.33     8158.48     44.52 o 
   5   0   3     1327.32     1282.15     26.50 o 
   7   0   3      615.71      655.33     29.90 o 
   9   0   3      659.85      564.91     37.24 o 
  11   0   3        0.25        4.89     33.00 o 
 -11   1   3        3.64       15.45     39.81 o 
 -10   1   3       51.26       81.90     39.72 o 
  -9   1   3      195.31      221.07     36.75 o 
  -8   1   3       64.60       34.75     30.12 o 
  -7   1   3       39.78       59.27     27.19 o 
  -6   1   3      404.60      339.44     26.39 o 
  -5   1   3     4194.86     3676.88     45.73 o 
  -4   1   3      247.99      230.52     17.54 o 
  -3   1   3     3736.61     3053.33     34.73 o 
  -2   1   3     3446.02     3479.16     32.69 o 
  -1   1   3      468.86      570.48     14.28 o 
   0   1   3      818.37     1078.75    215.95 o 
   1   1   3    14483.45    11881.85    233.68 o 
   2   1   3       25.57       24.45     12.00 o 
   3   1   3        4.13       13.65     13.65 o 
   4   1   3     1129.56     1216.41     26.94 o 
   5   1   3     3750.98     3691.42     43.68 o 
   6   1   3        8.94       16.35     20.48 o 
   7   1   3      712.28      650.33     33.14 o 
   8   1   3       62.58       72.74     30.83 o 
   9   1   3      308.27      355.55     38.58 o 
  10   1   3       13.73        8.74     39.51 o 
  11   1   3      120.57       79.75     40.60 o 
 -11   2   3       40.05       60.48     42.69 o 
 -10   2   3      173.69      133.66     43.53 o 
  -9   2   3      160.86       84.15     39.41 o 
  -8   2   3        2.72       32.15     32.15 o 
  -7   2   3      671.34      709.58     34.82 o 
  -6   2   3       38.10        5.96     22.82 o 
  -5   2   3     1497.08     1161.27     30.22 o 
  -4   2   3     2190.73     2390.77     36.19 o 
  -3   2   3     6895.53     7841.32     54.99 o 
  -2   2   3       56.72       68.55     13.55 o 
  -1   2   3     8391.12     9005.01     47.68 o 
   0   2   3     4700.32     4848.87   1117.92 o 
   1   2   3        1.00       10.99     10.40 o 
   2   2   3     1262.30     1291.25     26.09 o 
   3   2   3     2497.12     2767.08     39.09 o 
   4   2   3       93.45       89.51     21.65 o 
   5   2   3     1134.18     1026.37     34.23 o 
   6   2   3      698.20      631.61     33.39 o 
   7   2   3      785.38      836.57     37.19 o 
   8   2   3      339.37      336.50     37.70 o 
   9   2   3      386.41      390.33     44.62 o 
  10   2   3       13.60        8.95     42.76 o 
  11   2   3        5.36       11.48     41.64 o 
 -10   3   3       14.42       37.18     44.06 o 
  -9   3   3       57.59       77.91     41.68 o 
  -8   3   3       16.02       32.06     34.21 o 
  -7   3   3       42.94       36.30     30.10 o 
  -6   3   3      151.12      138.75     28.82 o 
  -5   3   3      293.56      361.94     27.18 o 
  -4   3   3      566.05      713.93     27.52 o 
  -3   3   3     3077.43     3106.84     39.50 o 
  -2   3   3      140.92      181.49     15.94 o 
  -1   3   3      122.17      102.79     14.88 o 
   0   3   3     1287.00     1293.69    234.63 o 
   1   3   3     1746.11     1477.51     27.95 o 
   2   3   3     2130.28     2096.20     35.23 o 
   3   3   3       11.10       22.29     19.31 o 
   4   3   3      489.98      426.58     28.96 o 
   5   3   3      846.63      813.42     37.51 o 
   6   3   3      134.47      113.43     33.13 o 
   7   3   3      226.78      209.48     36.29 o 
   8   3   3      116.76      141.05     38.72 o 
   9   3   3      210.05      217.78     44.62 o 
  10   3   3      183.40      151.75     45.84 o 
 -10   4   3      141.90      204.04     45.75 o 
  -9   4   3       27.40       44.43     44.43 o 
  -8   4   3       91.53       98.73     41.85 o 
  -7   4   3      159.98      222.63     37.04 o 
  -6   4   3      216.87      294.90     32.18 o 
  -5   4   3       27.24       13.00     26.28 o 
  -4   4   3     1368.91     1389.52     35.79 o 
  -3   4   3        2.40       15.10     18.10 o 
  -2   4   3       67.62       35.64     17.42 o 
  -1   4   3      479.56      506.26     21.27 o 
   0   4   3     3165.02     3133.99    405.76 o 
   1   4   3      206.61      178.40     21.11 o 
   2   4   3      966.63      928.45     31.72 o 
   3   4   3      687.40      652.35     32.89 o 
   4   4   3       90.92       83.86     28.34 o 
   5   4   3       87.01      122.88     32.24 o 
   6   4   3      341.82      359.58     43.22 o 
   7   4   3      309.77      351.78     43.21 o 
   8   4   3      155.01        3.10     45.38 o 
   9   4   3       26.84       32.99     41.11 o 
  10   4   3        6.24        3.94     41.23 o 
  -9   5   3       10.02        2.81     42.97 o 
  -8   5   3       15.20       14.99     42.37 o 
  -7   5   3       53.98       15.25     38.49 o 
  -6   5   3      213.42      237.83     35.11 o 
  -5   5   3       60.38       54.83     29.78 o 
  -4   5   3        8.69       24.78     24.78 o 
  -3   5   3      141.18      118.76     22.82 o 
  -2   5   3      611.00      658.18     28.56 o 
  -1   5   3       43.99       48.28     23.92 o 
   0   5   3       27.22        7.37     22.56 o 
   1   5   3       47.67       40.99     24.50 o 
   2   5   3      379.82      370.73     31.26 o 
   3   5   3      231.90      174.92     33.06 o 
   4   5   3      454.28      473.66     40.06 o 
   5   5   3        1.65       29.09     38.48 o 
   6   5   3      157.67      129.83     44.64 o 
   7   5   3       60.58       14.40     46.24 o 
   8   5   3      178.85      219.56     47.13 o 
   9   5   3       59.64       55.27     43.35 o 
  -8   6   3       36.09        0.86     40.01 o 
  -7   6   3        1.06       18.38     37.98 o 
  -6   6   3        9.51       61.09     33.84 o 
  -5   6   3       32.23       55.92     29.62 o 
  -4   6   3      294.18      222.27     28.83 o 
  -3   6   3       45.48       38.65     27.25 o 
  -2   6   3       35.77       52.02     27.50 o 
  -1   6   3       11.99       49.21     28.72 o 
   0   6   3      232.33      246.09     26.17 o 
   1   6   3       56.93        9.58     32.24 o 
   2   6   3      577.35      574.04     41.15 o 
   3   6   3       13.43       11.36     37.17 o 
   4   6   3       22.67       57.01     40.18 o 
   5   6   3       31.40        3.13     43.86 o 
   6   6   3      421.61      505.41     53.35 o 
   7   6   3       33.26      150.76     47.58 o 
   8   6   3       20.00       37.70     47.76 o 
  -6   7   3        4.70       10.85     32.15 o 
  -5   7   3        5.46        0.00     28.47 o 
  -4   7   3       26.59       19.50     29.63 o 
  -3   7   3       27.56       46.60     31.61 o 
  -2   7   3        2.36       14.41     33.31 o 
  -1   7   3       26.99       20.80     34.76 o 
   0   7   3       13.34       14.72     25.36 o 
   1   7   3       69.59       95.24     38.81 o 
   2   7   3      136.83      150.04     42.40 o 
   3   7   3       18.06       43.16     43.16 o 
   4   7   3       17.50       43.81     45.77 o 
   5   7   3        0.07       22.34     47.89 o 
   6   7   3        6.32       62.77     48.60 o 
  -4   8   3        0.26       32.67     29.18 o 
  -3   8   3       24.92       15.01     33.53 o 
  -2   8   3        0.03        4.72     36.29 o 
  -1   8   3        0.44       33.99     38.92 o 
   0   8   3       58.48       38.38     56.38 o 
   1   8   3       48.13        6.78     43.05 o 
   2   8   3       33.70       78.09     44.05 o 
   3   8   3       13.12       75.80     44.29 o 
   4   8   3       71.16       76.14     46.26 o 
 -10   0   4      333.20      291.17     38.94 o 
  -8   0   4      541.60      584.19     39.30 o 
  -6   0   4        9.23       25.69     25.45 o 
  -4   0   4     4549.22     4500.54     51.56 o 
  -2   0   4     1204.61     1348.74     24.08 o 
   0   0   4    21709.89    17954.64    943.41 o 
   2   0   4     9619.61     8973.90    193.21 o 
   4   0   4      638.12      669.53     20.02 o 
   6   0   4      802.74      768.55     27.69 o 
   8   0   4      222.91      197.87     31.01 o 
  10   0   4       27.16       19.78     36.01 o 
 -11   1   4       12.86        5.26     38.32 o 
 -10   1   4        0.93       20.01     38.52 o 
  -9   1   4       23.54       17.09     35.29 o 
  -8   1   4        2.72       19.20     31.68 o 
  -7   1   4        2.29       56.06     26.29 o 
  -6   1   4     1368.06     1309.10     37.25 o 
  -5   1   4      937.01      978.05     29.98 o 
  -4   1   4      294.88      311.53     21.06 o 
  -3   1   4      864.16      858.53     22.56 o 
  -2   1   4    20461.66    14550.07    281.27 o 
  -1   1   4     1591.81     1817.38     23.90 o 
   0   1   4    15225.77    13944.60   2212.22 o 
   1   1   4      181.61      209.41     13.11 o 
   2   1   4     1756.52     1639.98     27.46 o 
   3   1   4     1028.03     1095.90     25.11 o 
   4   1   4     7444.89     7335.85     57.08 o 
   5   1   4      191.97      191.33     20.94 o 
   6   1   4       64.78       46.91     22.78 o 
   7   1   4      153.87      169.88     29.02 o 
   8   1   4      785.54      803.01     41.94 o 
   9   1   4        0.59        5.44     36.66 o 
  10   1   4       73.00      147.96     40.05 o 
  11   1   4       10.22       16.52     39.33 o 
 -11   2   4       54.42       69.42     40.87 o 
 -10   2   4        0.97       12.91     41.65 o 
  -9   2   4        1.33       29.39     36.15 o 
  -8   2   4      469.63      374.70     38.59 o 
  -7   2   4      682.24      592.31     33.98 o 
  -6   2   4       59.86       78.21     23.47 o 
  -5   2   4       16.57       18.90     18.90 o 
  -4   2   4      293.52      306.02     20.75 o 
  -3   2   4      176.73      258.44     19.18 o 
  -2   2   4      728.67      825.56     21.20 o 
  -1   2   4      282.47      348.05     15.34 o 
   0   2   4     3717.47     3917.52    850.85 o 
   1   2   4      133.31      129.59     13.19 o 
   2   2   4     3109.70     2863.52     38.80 o 
   3   2   4     1390.28     1469.43     32.93 o 
   4   2   4      124.69      146.29     22.97 o 
   5   2   4      707.76      547.95     30.18 o 
   6   2   4     1611.43     1673.70     42.73 o 
   7   2   4        2.28       31.47     31.47 o 
   8   2   4       17.38       24.69     35.81 o 
   9   2   4      177.58      129.97     42.25 o 
  10   2   4       68.82      101.20     44.49 o 
  11   2   4       79.58       38.60     44.82 o 
 -10   3   4       63.93       31.75     42.96 o 
  -9   3   4       57.40      134.08     39.64 o 
  -8   3   4        8.34       64.40     32.15 o 
  -7   3   4       59.34       26.88     30.72 o 
  -6   3   4      268.77      371.51     31.97 o 
  -5   3   4     1477.35     1581.79     40.34 o 
  -4   3   4      150.29      161.93     22.52 o 
  -3   3   4     2214.61     2402.26     37.09 o 
  -2   3   4     2207.69     2454.10     33.67 o 
  -1   3   4     1035.65     1264.21     25.08 o 
   0   3   4     1890.17     1934.37    409.85 o 
   1   3   4     1023.30      921.60     24.45 o 
   2   3   4     2249.76     2184.83     37.23 o 
   3   3   4      379.19      418.07     26.42 o 
   4   3   4     1045.98      984.19     36.81 o 
   5   3   4       23.98       40.73     28.75 o 
   6   3   4       30.52        5.70     31.35 o 
   7   3   4     1160.21     1156.29     45.32 o 
   8   3   4      329.36      353.64     42.06 o 
   9   3   4       11.22       26.50     44.13 o 
  10   3   4        4.52       42.90     42.90 o 
 -10   4   4       18.89       11.49     39.69 o 
  -9   4   4       12.79       33.85     44.97 o 
  -8   4   4       18.85       32.19     41.89 o 
  -7   4   4      228.53      279.98     38.18 o 
  -6   4   4       46.09       65.04     32.08 o 
  -5   4   4      536.27      561.47     32.51 o 
  -4   4   4      932.93      958.94     33.47 o 
  -3   4   4       45.04      106.75     18.99 o 
  -2   4   4       29.79       49.10     16.67 o 
  -1   4   4      690.61      737.43     25.64 o 
   0   4   4      673.63      609.67    112.87 o 
   1   4   4        0.97       11.01     19.42 o 
   2   4   4      366.06      312.35     25.72 o 
   3   4   4      662.04      584.04     31.92 o 
   4   4   4        8.87       29.94     29.94 o 
   5   4   4     1634.09     1658.02     52.94 o 
   6   4   4       20.25       12.08     39.01 o 
   7   4   4       59.49      103.46     39.01 o 
   8   4   4        1.23       13.54     41.23 o 
   9   4   4      310.21      288.23     44.40 o 
  10   4   4       65.50       88.97     42.57 o 
  -9   5   4       20.50        5.52     44.08 o 
  -8   5   4        4.57       40.63     41.00 o 
  -7   5   4        1.36       80.91     36.17 o 
  -6   5   4        3.34       32.37     32.73 o 
  -5   5   4      632.38      661.21     38.30 o 
  -4   5   4       89.95       93.45     26.03 o 
  -3   5   4        5.11       21.36     21.36 o 
  -2   5   4        0.63        3.83     22.11 o 
  -1   5   4       43.80       12.25     23.96 o 
   0   5   4       30.42       41.51     27.86 o 
   1   5   4      457.75      423.55     29.44 o 
   2   5   4      132.50      143.53     28.75 o 
   3   5   4      107.70      121.95     32.85 o 
   4   5   4      224.38      183.31     36.79 o 
   5   5   4      614.24      598.51     47.00 o 
   6   5   4       68.90       83.88     43.19 o 
   7   5   4      214.39      221.55     48.02 o 
   8   5   4       69.51       15.56     46.33 o 
   9   5   4        9.83       43.01     43.01 o 
  -8   6   4        4.52       21.67     39.10 o 
  -7   6   4      186.06      147.84     39.88 o 
  -6   6   4        1.61        5.79     34.35 o 
  -5   6   4      126.75      115.12     32.01 o 
  -4   6   4        0.80       14.99     25.37 o 
  -3   6   4        4.48        2.90     26.70 o 
  -2   6   4       28.49       87.54     28.43 o 
  -1   6   4      107.64      144.57     31.18 o 
   0   6   4       91.81      100.76     60.24 o 
   1   6   4        0.18       32.35     32.35 o 
   2   6   4        2.86       19.42     33.13 o 
   3   6   4       79.73       96.72     39.08 o 
   4   6   4        5.58       29.24     38.62 o 
   5   6   4      134.90       80.65     46.83 o 
   6   6   4        1.55        7.94     47.05 o 
   7   6   4       44.04       20.76     48.31 o 
   8   6   4       47.61      118.30     46.22 o 
  -6   7   4        0.64       32.26     32.26 o 
  -5   7   4        5.10       12.85     28.55 o 
  -4   7   4        0.92        1.26     28.99 o 
  -3   7   4       40.19        6.63     32.17 o 
  -2   7   4       38.62       29.97     34.51 o 
  -1   7   4        2.19       34.44     35.60 o 
   0   7   4      104.29       98.83     29.83 o 
   1   7   4      129.50       44.61     39.98 o 
   2   7   4        0.08       40.36     40.36 o 
   3   7   4       94.00      120.12     42.42 o 
   4   7   4       10.49       29.75     43.49 o 
   5   7   4       74.96       29.89     47.77 o 
   6   7   4       15.29       52.73     46.92 o 
  -4   8   4       13.93       26.95     29.92 o 
  -3   8   4        0.59        9.08     31.05 o 
  -2   8   4        0.97       32.28     35.20 o 
  -1   8   4       56.44        0.83     39.99 o 
   0   8   4        9.65       45.71     55.28 o 
   1   8   4        4.40       12.25     40.67 o 
   2   8   4        0.41        3.95     42.31 o 
   3   8   4        2.24       46.84     46.84 o 
   4   8   4       15.63       47.95     43.68 o 
 -11   0   5       18.94       34.37     38.52 o 
  -9   0   5      225.60      238.77     40.39 o 
  -7   0   5     1246.46     1437.92     49.19 o 
  -5   0   5      275.57      292.58     28.39 o 
  -3   0   5     1008.67     1130.25     27.23 o 
  -1   0   5     5425.46     5667.26     46.69 o 
   1   0   5     4785.26     5037.40     39.83 o 
   3   0   5     6396.19     6158.72     45.47 o 
   5   0   5     6133.37     6043.42     52.86 o 
   7   0   5       48.95       41.27     26.91 o 
   9   0   5      467.48      459.89     38.83 o 
  11   0   5       14.60       14.29     36.48 o 
 -11   1   5        6.03        4.49     39.84 o 
 -10   1   5       17.33       40.20     40.60 o 
  -9   1   5      491.83      459.93     42.82 o 
  -8   1   5      221.36      243.57     36.94 o 
  -7   1   5      521.64      556.05     37.31 o 
  -6   1   5       70.78       73.82     26.04 o 
  -5   1   5      252.58      233.85     25.32 o 
  -4   1   5       42.31       51.04     18.72 o 
  -3   1   5     5617.35     4752.49     47.93 o 
  -2   1   5      330.96      298.44     16.18 o 
  -1   1   5      145.40      191.59     13.33 o 
   0   1   5     5891.71     6629.24   1071.88 o 
   1   1   5     8012.17     7370.22     52.24 o 
   2   1   5      697.39      724.51     22.19 o 
   3   1   5     2602.92     2442.11     36.04 o 
   4   1   5       12.96       17.86     17.86 o 
   5   1   5      634.69      642.28     26.69 o 
   6   1   5       14.71       33.93     22.69 o 
   7   1   5     1736.64     1973.01     44.98 o 
   8   1   5        1.06       33.45     33.45 o 
   9   1   5      120.81       28.10     39.73 o 
  10   1   5      130.44      135.06     42.32 o 
  11   1   5      196.70      207.33     44.66 o 
 -11   2   5      101.07       82.01     43.30 o 
 -10   2   5        1.83       41.97     41.97 o 
  -9   2   5        4.11       49.42     38.00 o 
  -8   2   5       16.06       30.39     33.98 o 
  -7   2   5      520.94      551.48     36.48 o 
  -6   2   5      179.13      115.54     27.11 o 
  -5   2   5      803.51      741.98     30.21 o 
  -4   2   5      341.05      295.49     23.02 o 
  -3   2   5     1334.40     1584.94     31.76 o 
  -2   2   5      650.36      773.80     22.10 o 
  -1   2   5     2240.92     2515.14     30.18 o 
   0   2   5       68.21       63.09     11.92 o 
   1   2   5      141.76      195.75     15.73 o 
   2   2   5     4029.56     4191.14     47.94 o 
   3   2   5     6920.89     6645.06     62.35 o 
   4   2   5      112.69      120.34     23.21 o 
   5   2   5     1254.75     1142.62     36.39 o 
   6   2   5      723.27      611.83     35.83 o 
   7   2   5       30.63        7.54     33.65 o 
   8   2   5      155.47      221.29     38.75 o 
   9   2   5       67.60       33.33     43.44 o 
  10   2   5        0.36       87.71     43.91 o 
 -10   3   5        0.43        0.00     41.20 o 
  -9   3   5       64.47       38.96     39.78 o 
  -8   3   5       45.01       32.40     35.14 o 
  -7   3   5      388.46      361.10     34.95 o 
  -6   3   5      206.66      233.90     30.43 o 
  -5   3   5       21.68       35.21     26.15 o 
  -4   3   5      304.19      326.36     25.20 o 
  -3   3   5     1252.36     1348.58     32.29 o 
  -2   3   5     2327.13     2429.70     35.32 o 
  -1   3   5        0.73        5.41     15.16 o 
   0   3   5      699.15      640.76    133.78 o 
   1   3   5     1939.86     1454.74     30.79 o 
   2   3   5      813.74      851.05     28.59 o 
   3   3   5     2197.13     2295.98     42.66 o 
   4   3   5     1440.05     1408.56     41.34 o 
   5   3   5     1293.74     1364.78     44.42 o 
   6   3   5       16.35       72.78     31.23 o 
   7   3   5      500.04      522.60     41.58 o 
   8   3   5      357.18      218.35     43.81 o 
   9   3   5       10.02        0.00     43.34 o 
  10   3   5      176.41      132.02     47.03 o 
 -10   4   5        0.67       82.51     36.90 o 
  -9   4   5       35.38       60.20     40.68 o 
  -8   4   5       19.49       25.53     40.74 o 
  -7   4   5        0.52       19.88     36.24 o 
  -6   4   5      265.91      269.22     35.76 o 
  -5   4   5       48.84      115.62     27.89 o 
  -4   4   5      419.23      496.95     30.19 o 
  -3   4   5       56.22       45.67     20.46 o 
  -2   4   5      374.62      377.53     21.84 o 
  -1   4   5      407.78      441.77     23.75 o 
   0   4   5      475.50      486.50    102.61 o 
   1   4   5      421.46      389.46     25.47 o 
   2   4   5      863.98      792.30     33.24 o 
   3   4   5      326.39      268.55     29.79 o 
   4   4   5      131.56      140.68     32.67 o 
   5   4   5       32.29       38.95     33.89 o 
   6   4   5      519.49      513.58     45.05 o 
   7   4   5      168.58       47.96     41.88 o 
   8   4   5       63.91       20.03     44.67 o 
   9   4   5      159.92       69.60     44.68 o 
  -9   5   5        3.79       94.22     42.68 o 
  -8   5   5      100.98       66.85     42.60 o 
  -7   5   5       42.92       65.84     37.70 o 
  -6   5   5      267.30      164.72     38.88 o 
  -5   5   5       13.21       44.85     29.30 o 
  -4   5   5       23.98       29.39     26.25 o 
  -3   5   5        4.47       36.85     21.06 o 
  -2   5   5      436.06      466.85     27.25 o 
  -1   5   5        4.97        3.17     24.23 o 
   0   5   5     1584.79     1666.92    340.91 o 
   1   5   5      183.36      111.82     27.12 o 
   2   5   5       16.01        6.97     27.68 o 
   3   5   5        0.11       21.03     30.40 o 
   4   5   5      416.50      438.39     41.58 o 
   5   5   5       64.69      153.47     38.31 o 
   6   5   5        2.19       21.19     40.44 o 
   7   5   5       49.30       37.86     45.51 o 
   8   5   5       77.61       30.04     45.50 o 
   9   5   5       57.80       59.84     41.23 o 
  -8   6   5        1.60       42.45     37.33 o 
  -7   6   5       26.30       74.84     37.96 o 
  -6   6   5        1.54       46.52     34.60 o 
  -5   6   5       11.23       25.38     29.97 o 
  -4   6   5       33.09       58.24     25.75 o 
  -3   6   5       52.25       58.57     27.08 o 
  -2   6   5      418.31      469.91     32.49 o 
  -1   6   5        1.61        5.82     30.34 o 
   0   6   5       92.22      108.66     21.94 o 
   1   6   5        2.24       12.08     31.62 o 
   2   6   5      266.37      305.91     36.11 o 
   3   6   5       73.90       18.07     37.55 o 
   4   6   5        1.61       26.70     40.23 o 
   5   6   5       78.49      106.90     44.65 o 
   6   6   5       80.40       64.22     46.01 o 
   7   6   5      113.20      226.24     47.76 o 
   8   6   5       41.36       19.71     46.71 o 
  -6   7   5      119.84      108.06     32.53 o 
  -5   7   5       48.09       23.83     28.61 o 
  -4   7   5        0.56       20.16     28.34 o 
  -3   7   5        2.52       11.86     32.19 o 
  -2   7   5      166.40      143.21     36.57 o 
  -1   7   5       39.59       73.73     35.76 o 
   0   7   5       12.46       42.73     25.44 o 
   1   7   5       15.73       73.32     36.45 o 
   2   7   5       57.04        4.65     41.81 o 
   3   7   5        9.03       69.78     41.91 o 
   4   7   5      155.28      165.60     46.63 o 
   5   7   5       25.26       46.88     46.88 o 
   6   7   5        3.91       29.71     46.65 o 
  -3   8   5        2.32       17.81     32.11 o 
  -2   8   5        0.74       14.29     35.57 o 
  -1   8   5       43.85        1.59     39.10 o 
   0   8   5        2.11        3.66     27.67 o 
   1   8   5        5.20       25.94     38.91 o 
   2   8   5       29.79        6.77     40.61 o 
   3   8   5        0.59       56.13     42.45 o 
 -10   0   6      350.35      412.85     45.70 o 
  -8   0   6      972.98     1052.02     53.06 o 
  -6   0   6       11.78       10.18     32.01 o 
  -4   0   6     6577.98     7032.82     67.28 o 
  -2   0   6     2802.44     2731.57     37.33 o 
   0   0   6      630.34      691.76     15.32 o 
   2   0   6     5750.67     5608.55     45.62 o 
   4   0   6      111.24      132.73     18.03 o 
   6   0   6     4328.71     4414.81     56.09 o 
   8   0   6     1151.78     1137.58     43.05 o 
  10   0   6       44.11       97.42     38.48 o 
 -11   1   6       19.58       47.37     40.28 o 
 -10   1   6      100.76       64.64     42.87 o 
  -9   1   6        3.79       30.24     38.84 o 
  -8   1   6       78.95        4.44     38.29 o 
  -7   1   6       90.57      134.53     33.19 o 
  -6   1   6      435.45      467.64     34.22 o 
  -5   1   6      232.05      290.65     27.06 o 
  -4   1   6      433.60      371.37     24.36 o 
  -3   1   6     1753.16     1537.45     32.05 o 
  -2   1   6      832.93      784.80     22.48 o 
  -1   1   6      607.61      704.53     20.13 o 
   0   1   6     3473.06     3666.25    529.42 o 
   1   1   6     1743.73     1797.50     30.31 o 
   2   1   6      172.50      202.92     17.31 o 
   3   1   6       86.11       95.80     17.45 o 
   4   1   6     4951.90     4617.91     53.09 o 
   5   1   6       71.35      123.23     22.04 o 
   6   1   6      544.77      562.30     31.97 o 
   7   1   6      197.03      192.37     31.78 o 
   8   1   6      308.40      365.13     39.10 o 
   9   1   6        1.58       33.12     40.50 o 
  10   1   6      344.68      292.29     47.36 o 
  11   1   6        0.04       17.76     41.68 o 
 -10   2   6       26.14       46.52     40.08 o 
  -9   2   6       12.39       42.18     39.30 o 
  -8   2   6      355.32      348.92     39.51 o 
  -7   2   6       83.73      108.15     31.30 o 
  -6   2   6       47.22       12.57     27.62 o 
  -5   2   6      558.05      512.07     29.52 o 
  -4   2   6     1905.04     1866.51     38.95 o 
  -3   2   6       75.89       74.27     20.19 o 
  -2   2   6     2022.35     2346.63     35.15 o 
  -1   2   6     1774.11     1888.09     29.30 o 
   0   2   6     1133.81     1120.84    220.95 o 
   1   2   6        9.14       12.36     15.78 o 
   2   2   6     4267.70     4102.86     49.55 o 
   3   2   6       48.20        5.91     20.37 o 
   4   2   6      377.10      374.26     26.74 o 
   5   2   6      479.78      544.31     31.75 o 
   6   2   6     1771.31     1632.28     46.59 o 
   7   2   6       44.88       66.77     34.36 o 
   8   2   6      910.65      849.02     49.46 o 
   9   2   6       96.45       92.67     45.47 o 
  10   2   6      279.91      221.15     49.82 o 
 -10   3   6       19.15       25.13     40.11 o 
  -9   3   6       45.96       35.88     38.81 o 
  -8   3   6        0.08       29.92     34.05 o 
  -7   3   6       42.39       28.56     32.01 o 
  -6   3   6      193.47      252.70     32.67 o 
  -5   3   6      776.52      850.35     36.04 o 
  -4   3   6      399.24      444.63     27.78 o 
  -3   3   6      325.99      315.46     24.30 o 
  -2   3   6      153.35      198.42     19.60 o 
  -1   3   6      108.43       85.34     17.83 o 
   0   3   6       62.67       35.30     12.03 o 
   1   3   6     3211.33     2796.65     42.12 o 
   2   3   6       89.15       61.29     21.32 o 
   3   3   6     3384.02     3454.29     54.51 o 
   4   3   6      346.89      309.14     30.13 o 
   5   3   6      147.49      139.32     31.61 o 
   6   3   6       31.68        2.56     33.23 o 
   7   3   6       12.48       21.19     36.23 o 
   8   3   6      257.84      271.98     43.66 o 
   9   3   6      229.09      241.78     47.30 o 
  10   3   6       49.23       56.05     44.68 o 
  -9   4   6        0.49       30.00     40.99 o 
  -8   4   6      126.53      146.87     43.13 o 
  -7   4   6       81.42      112.93     38.08 o 
  -6   4   6        3.87       10.14     32.71 o 
  -5   4   6      591.03      597.61     36.70 o 
  -4   4   6      311.66      365.38     29.98 o 
  -3   4   6      163.50      175.97     23.02 o 
  -2   4   6      205.54      200.42     21.12 o 
  -1   4   6     1216.68     1357.65     33.01 o 
   0   4   6      204.28      223.21     36.50 o 
   1   4   6     1466.32     1245.21     35.10 o 
   2   4   6      952.87      860.20     34.94 o 
   3   4   6     1277.21     1318.74     42.11 o 
   4   4   6       60.92      105.57     32.20 o 
   5   4   6      459.75      464.40     41.00 o 
   6   4   6      654.30      657.20     46.40 o 
   7   4   6       53.71       17.58     40.91 o 
   8   4   6        0.94        6.40     42.36 o 
   9   4   6      192.52      170.98     45.78 o 
  -9   5   6        5.00       21.33     42.02 o 
  -8   5   6       62.19       71.60     40.68 o 
  -7   5   6        0.56       22.01     37.40 o 
  -6   5   6       25.50       47.37     34.78 o 
  -5   5   6       34.45       31.00     31.00 o 
  -4   5   6      406.78      474.76     31.17 o 
  -3   5   6     1050.80      977.72     32.88 o 
  -2   5   6       11.45       29.51     23.09 o 
  -1   5   6      174.95      183.33     28.00 o 
   0   5   6        4.96        5.34     24.12 o 
   1   5   6      624.71      519.68     34.04 o 
   2   5   6       36.70       31.20     29.04 o 
   3   5   6      289.42      379.62     35.43 o 
   4   5   6       62.89      127.21     34.94 o 
   5   5   6        2.98       21.96     38.76 o 
   6   5   6       49.77       32.28     44.27 o 
   7   5   6      199.07      214.45     48.29 o 
   8   5   6      146.68       90.86     47.68 o 
  -7   6   6       72.05       67.65     37.90 o 
  -6   6   6        9.95        8.68     34.04 o 
  -5   6   6        1.22        3.92     30.56 o 
  -4   6   6        0.05        7.48     26.40 o 
  -3   6   6       56.03       63.63     26.77 o 
  -2   6   6       22.41       34.39     28.82 o 
  -1   6   6      487.12      524.50     35.63 o 
   0   6   6      117.42      155.99     47.72 o 
   1   6   6       21.88       14.57     32.56 o 
   2   6   6       19.52       60.59     34.15 o 
   3   6   6       85.07       82.04     38.47 o 
   4   6   6      163.14      165.88     42.01 o 
   5   6   6      109.26       61.46     47.24 o 
   6   6   6        4.85       73.23     46.63 o 
   7   6   6        4.28       32.81     47.26 o 
  -6   7   6        5.04       14.32     32.34 o 
  -5   7   6        1.02       10.94     28.38 o 
  -4   7   6        0.04        2.41     28.87 o 
  -3   7   6       25.10       14.39     31.78 o 
  -2   7   6       32.44       54.34     33.71 o 
  -1   7   6        1.95        3.00     36.25 o 
   0   7   6        3.40       46.73     25.51 o 
   1   7   6       18.51        0.88     36.84 o 
   2   7   6       80.17       77.76     39.14 o 
   3   7   6       75.22       95.73     42.76 o 
   4   7   6       56.97      139.69     44.78 o 
   5   7   6        5.67       30.36     44.81 o 
   6   7   6       55.78       28.07     46.34 o 
  -3   8   6       23.89       15.33     31.64 o 
  -2   8   6        2.73       18.41     34.88 o 
  -1   8   6       16.68       11.14     37.40 o 
   0   8   6       16.23       66.35     26.73 o 
   1   8   6      106.70       65.29     40.99 o 
   2   8   6       17.94        8.53     39.56 o 
   3   8   6       65.34       16.65     42.20 o 
 -11   0   7       50.84       66.26     41.87 o 
  -9   0   7        1.73       45.58     46.71 o 
  -7   0   7       13.61       14.28     39.70 o 
  -5   0   7     2109.12     2177.46     49.76 o 
  -3   0   7      734.20      717.41     27.34 o 
  -1   0   7     8285.86     7881.52     63.02 o 
   1   0   7     7189.27     6577.64     53.22 o 
   3   0   7     4369.19     4234.54     43.92 o 
   5   0   7     2850.97     2878.71     43.28 o 
   7   0   7        0.83       26.55     28.96 o 
   9   0   7      657.21      672.32     45.02 o 
 -11   1   7       12.99       17.15     39.81 o 
 -10   1   7        0.66       39.54     40.88 o 
  -9   1   7      107.64      134.47     42.88 o 
  -8   1   7       17.65       22.14     38.62 o 
  -7   1   7       75.08       45.99     36.37 o 
  -6   1   7      626.81      636.06     38.63 o 
  -5   1   7      712.47      785.97     34.42 o 
  -4   1   7        3.20        7.48     21.55 o 
  -3   1   7     3380.64     2920.11     43.74 o 
  -2   1   7      880.06      852.30     25.08 o 
  -1   1   7      845.43      887.66     24.26 o 
   0   1   7      273.99      348.43     60.04 o 
   1   1   7     2404.83     2139.16     34.17 o 
   2   1   7     2374.51     2511.79     38.54 o 
   3   1   7     2152.29     1896.44     36.42 o 
   4   1   7      317.62      251.91     24.13 o 
   5   1   7      334.01      383.44     27.54 o 
   6   1   7      246.85      328.09     30.01 o 
   7   1   7     1387.38     1440.70     48.25 o 
   8   1   7       12.88       12.47     37.22 o 
   9   1   7       20.18        5.47     41.30 o 
  10   1   7       18.05      108.39     43.64 o 
 -10   2   7       13.27       47.45     41.81 o 
  -9   2   7       54.30       76.23     40.82 o 
  -8   2   7       38.12       70.10     36.60 o 
  -7   2   7      123.19       87.81     34.94 o 
  -6   2   7       32.27        5.33     29.10 o 
  -5   2   7     1707.24     1499.91     42.67 o 
  -4   2   7      473.45      400.68     27.99 o 
  -3   2   7       41.59       38.62     20.10 o 
  -2   2   7      144.24      154.89     18.75 o 
  -1   2   7     2609.01     2819.23     37.62 o 
   0   2   7      206.67      280.43     43.85 o 
   1   2   7     3958.23     3697.72     44.88 o 
   2   2   7     2173.18     2290.34     40.15 o 
   3   2   7      491.16      466.42     27.06 o 
   4   2   7       68.67       67.89     23.09 o 
   5   2   7     1923.27     1891.68     47.44 o 
   6   2   7       28.78        0.00     32.70 o 
   7   2   7       11.13       35.52     35.52 o 
   8   2   7      618.75      699.43     45.88 o 
   9   2   7      465.25      588.14     52.12 o 
  10   2   7       57.62      113.13     47.05 o 
 -10   3   7       34.89       14.40     40.05 o 
  -9   3   7       13.98       35.54     39.05 o 
  -8   3   7       19.87       11.81     35.56 o 
  -7   3   7       42.78       28.28     33.30 o 
  -6   3   7      210.44      163.19     33.62 o 
  -5   3   7      136.12      128.15     30.20 o 
  -4   3   7       61.58       75.10     25.28 o 
  -3   3   7      799.47      958.75     31.29 o 
  -2   3   7      450.91      451.64     23.84 o 
  -1   3   7      429.59      473.72     22.93 o 
   0   3   7     2685.94     2772.70    509.42 o 
   1   3   7     1331.29     1386.17     32.39 o 
   2   3   7      237.24      249.58     25.28 o 
   3   3   7      243.93      253.56     27.16 o 
   4   3   7      200.91      169.50     31.10 o 
   5   3   7      364.03      305.05     35.60 o 
   6   3   7      650.58      582.41     41.23 o 
   7   3   7      606.29      644.57     47.70 o 
   8   3   7       59.57       16.21     43.49 o 
   9   3   7        7.00       44.66     44.66 o 
  10   3   7       32.19       28.21     46.70 o 
  -9   4   7       39.90       25.14     40.14 o 
  -8   4   7       69.03       88.91     40.49 o 
  -7   4   7        1.33       11.70     36.78 o 
  -6   4   7        0.19       52.58     33.90 o 
  -5   4   7      374.07      403.65     35.11 o 
  -4   4   7      195.57      199.91     29.63 o 
  -3   4   7       10.57       25.94     22.91 o 
  -2   4   7       56.48       49.07     20.63 o 
  -1   4   7      271.94      290.72     24.32 o 
   0   4   7      382.16      388.49     54.58 o 
   1   4   7      400.98      321.84     26.65 o 
   2   4   7      634.39      645.33     33.64 o 
   3   4   7      180.90      148.25     31.38 o 
   4   4   7      179.66      190.47     36.25 o 
   5   4   7       72.76       45.21     38.10 o 
   6   4   7       18.44       11.91     41.05 o 
   7   4   7      195.98      147.22     43.64 o 
   8   4   7      424.39      346.08     49.28 o 
   9   4   7       62.88       54.23     45.28 o 
  -8   5   7        0.15       40.57     40.65 o 
  -7   5   7       28.86       59.84     38.32 o 
  -6   5   7      183.10      195.52     37.93 o 
  -5   5   7        0.83       27.04     30.96 o 
  -4   5   7       22.26       70.95     27.86 o 
  -3   5   7       22.04       27.50     24.05 o 
  -2   5   7      422.91      432.17     29.18 o 
  -1   5   7      109.91       93.23     27.15 o 
   0   5   7      220.68      207.66     45.73 o 
   1   5   7       34.78       74.52     27.24 o 
   2   5   7       18.25       31.21     28.93 o 
   3   5   7      143.52       95.82     36.43 o 
   4   5   7      434.46      497.12     44.86 o 
   5   5   7      146.60      100.49     44.29 o 
   6   5   7      304.11      400.18     48.94 o 
   7   5   7        3.02       25.76     46.21 o 
   8   5   7       18.59       23.12     44.43 o 
  -7   6   7        3.76       43.56     35.36 o 
  -6   6   7      154.21       90.43     35.70 o 
  -5   6   7       25.08       41.08     30.98 o 
  -4   6   7      203.31      220.25     29.13 o 
  -3   6   7        4.86       24.59     27.96 o 
  -2   6   7        1.82       29.17     29.17 o 
  -1   6   7       19.52        9.46     32.07 o 
   0   6   7        3.37       25.00     38.93 o 
   1   6   7       19.06       41.97     31.59 o 
   2   6   7      503.11      460.69     41.98 o 
   3   6   7       72.06       78.46     38.88 o 
   4   6   7      110.13       83.85     43.28 o 
   5   6   7        0.81       30.51     44.94 o 
   6   6   7       86.66       57.35     47.43 o 
   7   6   7       55.23       35.70     46.48 o 
  -5   7   7        0.22        4.24     28.78 o 
  -4   7   7        0.25       14.24     28.13 o 
  -3   7   7        2.01       21.49     30.86 o 
  -2   7   7        0.61        7.76     33.31 o 
  -1   7   7       19.55       92.03     35.94 o 
   0   7   7      163.32      175.59     27.39 o 
   1   7   7        0.01        8.76     36.89 o 
   2   7   7      187.60      225.67     40.06 o 
   3   7   7        4.40       42.32     42.32 o 
   4   7   7       69.24       24.02     43.90 o 
   5   7   7       25.88       24.64     44.84 o 
  -2   8   7       10.75       34.62     34.62 o 
  -1   8   7        0.19       36.71     36.93 o 
   0   8   7        1.32       23.52     26.66 o 
   1   8   7       11.90       32.83     37.80 o 
   2   8   7        5.09       21.31     39.90 o 
 -10   0   8        2.27        6.77     47.58 o 
  -8   0   8      162.78      213.98     46.74 o 
  -6   0   8      101.44       95.98     35.82 o 
  -4   0   8     1480.46     1484.84     40.00 o 
  -2   0   8     4370.63     4157.97     51.01 o 
   0   0   8      567.91      712.82     18.04 o 
   2   0   8     5558.87     4922.10     48.52 o 
   4   0   8     1199.62     1191.81     31.77 o 
   6   0   8      142.78      123.39     29.20 o 
   8   0   8      498.63      569.66     42.30 o 
  10   0   8        0.03       35.84     42.10 o 
 -10   1   8       64.62       89.48     45.42 o 
  -9   1   8        1.65        3.21     44.49 o 
  -8   1   8       98.97       99.54     42.09 o 
  -7   1   8       21.06        2.82     37.11 o 
  -6   1   8      632.52      698.66     41.14 o 
  -5   1   8       19.96       35.26     26.90 o 
  -4   1   8      512.75      487.70     28.34 o 
  -3   1   8        2.48        0.50     19.42 o 
  -2   1   8     3150.34     2985.69     42.42 o 
  -1   1   8      101.86      140.61     18.02 o 
   0   1   8    11958.00    10841.27   1210.81 o 
   1   1   8      602.78      596.10     23.20 o 
   2   1   8        1.88       15.31     17.49 o 
   3   1   8      587.33      571.81     26.75 o 
   4   1   8     2186.16     2041.63     42.09 o 
   5   1   8       23.94       29.93     26.10 o 
   6   1   8     1442.08     1480.06     44.77 o 
   7   1   8      199.94      264.57     35.81 o 
   8   1   8      112.89      164.24     38.94 o 
   9   1   8        8.98       41.00     44.13 o 
  10   1   8      240.10      232.96     49.06 o 
 -10   2   8        8.38       58.09     41.57 o 
  -9   2   8        0.71        6.09     41.53 o 
  -8   2   8       17.40       53.32     38.20 o 
  -7   2   8      326.56      240.92     39.99 o 
  -6   2   8       62.56      100.68     31.22 o 
  -5   2   8      190.20      113.96     30.87 o 
  -4   2   8      351.03      367.73     29.24 o 
  -3   2   8        0.14       19.13     20.49 o 
  -2   2   8     2485.62     2549.70     40.75 o 
  -1   2   8       25.99        4.23     18.37 o 
   0   2   8      223.19      289.31     50.71 o 
   1   2   8      394.12      395.06     22.70 o 
   2   2   8     2784.25     2711.23     43.62 o 
   3   2   8       16.96       58.82     22.34 o 
   4   2   8      626.30      585.59     32.96 o 
   5   2   8      653.17      640.62     37.23 o 
   6   2   8     1163.61     1185.76     46.14 o 
   7   2   8       31.77       10.55     36.67 o 
   8   2   8       14.40       22.17     42.63 o 
   9   2   8        0.49       46.32     44.69 o 
  10   2   8        9.07       68.79     48.84 o 
 -10   3   8       49.07       38.97     39.23 o 
  -9   3   8       36.19        5.82     40.64 o 
  -8   3   8        0.22       38.30     38.30 o 
  -7   3   8       78.57       29.56     35.72 o 
  -6   3   8      186.62      159.58     35.12 o 
  -5   3   8        1.98       27.23     29.64 o 
  -4   3   8       55.90       42.47     28.91 o 
  -3   3   8      497.75      478.96     28.83 o 
  -2   3   8      397.81      428.76     24.74 o 
  -1   3   8       76.69       82.61     20.00 o 
   0   3   8     1686.57     1641.21    302.48 o 
   1   3   8      412.57      388.86     25.56 o 
   2   3   8       43.87       96.47     23.32 o 
   3   3   8      696.59      694.11     35.41 o 
   4   3   8      702.73      707.26     38.13 o 
   5   3   8      691.37      730.18     40.44 o 
   6   3   8       83.44       90.00     35.37 o 
   7   3   8      821.24      880.83     50.52 o 
   8   3   8       92.98       58.94     45.56 o 
   9   3   8      446.13      399.63     50.51 o 
  -9   4   8        1.31       39.59     39.59 o 
  -8   4   8        7.69       46.10     39.11 o 
  -7   4   8      108.47       78.20     39.05 o 
  -6   4   8       66.76       57.57     36.04 o 
  -5   4   8      384.82      403.67     36.58 o 
  -4   4   8        3.39        3.08     27.27 o 
  -3   4   8       48.60       38.63     24.91 o 
  -2   4   8      112.61      119.33     23.55 o 
  -1   4   8      263.60      285.42     27.01 o 
   0   4   8      113.60      135.65     17.78 o 
   1   4   8      460.73      432.26     30.45 o 
   2   4   8      258.52      225.82     31.66 o 
   3   4   8       54.15       72.31     31.44 o 
   4   4   8       67.44      118.52     35.67 o 
   5   4   8      870.59      915.21     50.29 o 
   6   4   8       29.64       24.46     42.42 o 
   7   4   8       54.12       15.99     42.27 o 
   8   4   8      154.81      155.10     46.64 o 
   9   4   8       73.34       60.33     46.63 o 
  -8   5   8       12.58       21.22     40.10 o 
  -7   5   8      152.70      109.83     40.50 o 
  -6   5   8       93.20       48.09     37.07 o 
  -5   5   8       90.71      137.53     33.13 o 
  -4   5   8       17.38       49.05     29.32 o 
  -3   5   8        6.05       25.37     25.37 o 
  -2   5   8        0.03       25.11     25.11 o 
  -1   5   8      384.61      453.89     32.25 o 
   0   5   8      147.24      117.54     21.10 o 
   1   5   8      229.13      221.78     30.68 o 
   2   5   8       20.76        2.41     31.61 o 
   3   5   8      509.18      539.03     42.51 o 
   4   5   8      150.62      146.61     41.05 o 
   5   5   8        8.71       94.25     39.87 o 
   6   5   8       12.58       57.30     43.44 o 
   7   5   8      340.88      343.96     47.35 o 
   8   5   8       66.95       17.45     45.40 o 
  -7   6   8        7.54       35.19     35.95 o 
  -6   6   8        0.53        6.45     33.74 o 
  -5   6   8       11.63       12.68     32.75 o 
  -4   6   8       37.88       44.11     29.17 o 
  -3   6   8        1.58       13.16     27.74 o 
  -2   6   8       65.42       89.87     30.27 o 
  -1   6   8       34.68       90.10     31.91 o 
   0   6   8        5.92        1.65     22.17 o 
   1   6   8       18.49        4.09     33.48 o 
   2   6   8        4.76       37.24     37.24 o 
   3   6   8       15.10       47.47     38.13 o 
   4   6   8       12.63       54.10     42.34 o 
   5   6   8      176.48      168.74     47.55 o 
   6   6   8       41.73       26.89     47.05 o 
   7   6   8        1.48       33.91     44.91 o 
  -5   7   8        2.46        8.34     27.73 o 
  -4   7   8        0.14       28.65     28.65 o 
  -3   7   8       96.02      120.99     31.43 o 
  -2   7   8        0.07       17.66     34.14 o 
  -1   7   8       46.64       38.19     36.56 o 
   0   7   8       70.98       61.74     50.20 o 
   1   7   8        5.43       38.26     38.26 o 
   2   7   8        2.45       13.18     38.56 o 
   3   7   8       61.97       32.95     41.51 o 
   4   7   8        0.86        8.33     41.28 o 
   5   7   8        6.55        6.29     43.61 o 
  -1   8   8       13.84        9.93     36.79 o 
   0   8   8        3.66       26.73     25.43 o 
   1   8   8       10.61       21.64     37.30 o 
  -9   0   9      131.10       95.39     54.76 o 
  -5   0   9     1201.50     1300.67     44.80 o 
  -3   0   9        2.70       18.91     21.10 o 
  -1   0   9     3383.96     3703.84     50.64 o 
   1   0   9       99.55       51.05     18.74 o 
   3   0   9      199.14      174.04     21.31 o 
   5   0   9     6056.36     6124.26     66.47 o 
   7   0   9       60.78       33.69     33.79 o 
   9   0   9      148.33      202.62     42.20 o 
 -10   1   9        5.82       33.40     45.07 o 
  -9   1   9       48.45       38.77     47.12 o 
  -8   1   9       34.71      112.56     41.89 o 
  -7   1   9      449.62      491.73     45.88 o 
  -6   1   9        8.79       30.67     33.49 o 
  -5   1   9        0.17       16.64     28.30 o 
  -4   1   9       17.18       24.21     24.45 o 
  -3   1   9     1536.58     1455.75     37.70 o 
  -2   1   9      388.58      383.23     25.61 o 
  -1   1   9      673.46      608.22     26.08 o 
   0   1   9     1680.51     1702.80    224.40 o 
   1   1   9     2152.30     1747.43     35.79 o 
   2   1   9      150.29      168.83     20.99 o 
   3   1   9     4645.82     4425.59     55.32 o 
   4   1   9        2.46       12.47     23.38 o 
   5   1   9      114.03       88.64     29.00 o 
   6   1   9       89.13       90.09     32.73 o 
   7   1   9      234.02      279.17     38.93 o 
   8   1   9      199.71      194.52     43.95 o 
   9   1   9      283.04      357.59     47.64 o 
  10   1   9       43.90       21.95     46.71 o 
 -10   2   9        0.38        5.05     41.63 o 
  -9   2   9       54.90       23.82     42.68 o 
  -8   2   9       41.87       77.56     40.13 o 
  -7   2   9       33.47       38.62     37.76 o 
  -6   2   9       40.49       55.32     32.50 o 
  -5   2   9      228.70      272.42     33.03 o 
  -4   2   9      178.79      150.58     27.94 o 
  -3   2   9      286.59      297.07     26.06 o 
  -2   2   9     1124.94     1166.85     33.02 o 
  -1   2   9      976.82     1068.36     30.65 o 
   0   2   9       79.46       98.70     14.18 o 
   1   2   9      942.47      818.22     30.12 o 
   2   2   9      350.46      343.42     26.10 o 
   3   2   9      291.63      256.51     28.17 o 
   4   2   9      466.84      429.30     33.80 o 
   5   2   9     1625.89     1682.73     48.39 o 
   6   2   9      310.34      389.43     39.13 o 
   7   2   9      679.34      689.56     45.99 o 
   8   2   9      285.93      326.75     46.28 o 
   9   2   9      211.47      263.75     49.34 o 
  10   2   9       11.92       16.72     46.93 o 
  -9   3   9        3.22       49.62     38.77 o 
  -8   3   9        5.35       44.95     38.25 o 
  -7   3   9      284.29      284.91     41.02 o 
  -6   3   9      112.68       52.07     36.27 o 
  -5   3   9       62.17       55.62     30.39 o 
  -4   3   9      182.80      165.75     30.67 o 
  -3   3   9      505.86      601.39     32.54 o 
  -2   3   9       84.00      109.89     23.09 o 
  -1   3   9      224.38      275.34     23.53 o 
   0   3   9     1037.15     1078.84    207.72 o 
   1   3   9      868.23      835.60     32.04 o 
   2   3   9      916.98      969.07     36.24 o 
   3   3   9      876.54      803.76     38.53 o 
   4   3   9      358.63      312.50     35.52 o 
   5   3   9       10.16        1.77     33.35 o 
   6   3   9      208.97      231.53     38.57 o 
   7   3   9      382.82      459.95     47.60 o 
   8   3   9        1.97       97.93     43.71 o 
   9   3   9        3.02       65.32     44.79 o 
  -9   4   9        7.84       17.98     38.29 o 
  -8   4   9       40.03      119.41     39.32 o 
  -7   4   9        5.73       30.30     38.01 o 
  -6   4   9        0.88       21.69     35.23 o 
  -5   4   9        9.68       33.25     33.25 o 
  -4   4   9       89.56      120.09     30.89 o 
  -3   4   9       18.31       30.95     25.94 o 
  -2   4   9      796.65      793.20     31.66 o 
  -1   4   9      235.50      209.65     29.18 o 
   0   4   9        5.18       31.97     17.85 o 
   1   4   9      123.42      122.69     28.95 o 
   2   4   9      162.26      220.54     31.51 o 
   3   4   9      284.42      242.97     35.68 o 
   4   4   9      497.32      468.17     42.18 o 
   5   4   9      493.39      476.56     44.95 o 
   6   4   9      386.97      298.08     45.23 o 
   7   4   9       28.49        9.67     43.29 o 
   8   4   9      268.63      288.72     48.50 o 
   9   4   9       32.10       49.12     43.07 o 
  -8   5   9        0.49       39.01     38.09 o 
  -7   5   9        2.65       33.53     38.71 o 
  -6   5   9       18.64       30.22     36.63 o 
  -5   5   9       47.78      103.63     32.14 o 
  -4   5   9      127.86      104.34     31.29 o 
  -3   5   9        1.11       30.05     25.68 o 
  -2   5   9        9.75       11.16     27.66 o 
  -1   5   9       35.00        9.52     29.35 o 
   0   5   9      514.55      527.93     55.76 o 
   1   5   9       10.74       45.76     29.86 o 
   2   5   9      359.56      350.95     38.30 o 
   3   5   9       21.23       19.32     36.58 o 
   4   5   9       54.30      100.94     39.64 o 
   5   5   9      132.67      190.79     46.69 o 
   6   5   9       74.46      106.47     45.25 o 
   7   5   9      136.10      161.51     46.88 o 
   8   5   9        4.71        9.62     42.18 o 
  -6   6   9        0.19        7.16     33.19 o 
  -5   6   9        0.06       47.82     30.61 o 
  -4   6   9       27.50       46.46     30.05 o 
  -3   6   9        8.30       22.56     28.62 o 
  -2   6   9      430.56      331.29     35.78 o 
  -1   6   9        0.24       35.80     33.30 o 
   0   6   9        4.00       43.84     23.01 o 
   1   6   9      104.24       56.66     35.13 o 
   2   6   9      371.17      339.45     41.79 o 
   3   6   9       85.27       52.42     40.89 o 
   4   6   9        7.07       63.17     42.73 o 
   5   6   9        2.40       25.25     45.03 o 
   6   6   9       48.08        9.92     46.54 o 
  -5   7   9       21.61       28.41     28.41 o 
  -4   7   9        7.99       23.74     28.34 o 
  -3   7   9        8.44       20.60     30.93 o 
  -2   7   9        3.15       34.20     34.20 o 
  -1   7   9       24.69       15.34     36.62 o 
   0   7   9        3.54        0.32     58.00 o 
   1   7   9       30.19       11.51     37.55 o 
   2   7   9       24.55        5.62     38.62 o 
   3   7   9       19.55       49.66     41.59 o 
   4   7   9        1.04        1.06     41.76 o 
 -10   0  10        5.97       39.52     47.60 o 
  -8   0  10      227.21      291.29     49.47 o 
  -6   0  10       32.17       38.16     35.07 o 
  -4   0  10       46.98       58.52     27.09 o 
  -2   0  10     2338.10     2155.40     44.42 o 
   0   0  10     2093.48     2338.84     41.03 o 
   2   0  10     2026.73     1859.32     37.89 o 
   4   0  10     1481.58     1440.87     38.77 o 
   6   0  10       68.07      102.52     31.94 o 
   8   0  10     1681.50     1898.73     58.24 o 
  10   0  10       69.51       75.76     42.61 o 
 -10   1  10       58.24       38.84     45.06 o 
  -9   1  10        0.15       29.28     45.91 o 
  -8   1  10       42.53        4.34     45.23 o 
  -7   1  10       32.00       65.30     40.93 o 
  -6   1  10      240.10      205.11     40.47 o 
  -5   1  10        0.22       27.05     29.76 o 
  -4   1  10     1018.19      945.52     38.27 o 
  -3   1  10      442.97      430.27     28.87 o 
  -2   1  10        0.61        2.24     21.56 o 
  -1   1  10       92.43      121.12     21.72 o 
   0   1  10     1187.73     1094.07     22.42 o 
   1   1  10      261.91      271.05     22.51 o 
   2   1  10      930.31      950.29     31.64 o 
   3   1  10      190.90      191.06     26.46 o 
   4   1  10     2517.27     2617.55     50.43 o 
   5   1  10       26.08        9.13     28.85 o 
   6   1  10     1486.50     1504.49     49.65 o 
   7   1  10        0.53       25.38     37.63 o 
   8   1  10       27.80        7.64     43.96 o 
   9   1  10       23.97       89.13     45.29 o 
  10   1  10      350.19      335.37     50.58 o 
 -10   2  10        0.05        6.99     41.51 o 
  -9   2  10        2.65       24.09     43.34 o 
  -8   2  10       79.88       70.40     42.96 o 
  -7   2  10        5.95       39.17     39.17 o 
  -6   2  10      165.36      185.45     37.11 o 
  -5   2  10      131.27      135.16     33.21 o 
  -4   2  10      204.31      214.71     32.41 o 
  -3   2  10      224.38      160.68     28.39 o 
  -2   2  10     1480.93     1469.56     38.07 o 
  -1   2  10      845.69      773.91     30.38 o 
   0   2  10       22.94       31.93     14.86 o 
   1   2  10     1013.43      927.31     33.01 o 
   2   2  10      550.21      567.91     29.08 o 
   3   2  10       75.89      112.52     27.19 o 
   4   2  10      793.12      823.99     38.41 o 
   5   2  10       47.81        3.22     32.93 o 
   6   2  10      356.39      301.33     41.65 o 
   7   2  10      410.84      439.44     45.69 o 
   8   2  10      436.14      385.68     51.00 o 
   9   2  10        0.09       45.68     45.68 o 
  -9   3  10        7.70        9.68     38.29 o 
  -8   3  10        1.26       24.27     41.26 o 
  -7   3  10       73.80       38.14     40.74 o 
  -6   3  10        2.59       53.49     34.43 o 
  -5   3  10        0.40       30.51     31.06 o 
  -4   3  10      466.98      555.64     35.28 o 
  -3   3  10      134.16      111.58     28.08 o 
  -2   3  10       41.99       11.81     25.50 o 
  -1   3  10      214.62      239.05     26.08 o 
   0   3  10      245.96      255.29     57.96 o 
   1   3  10        1.39       25.38     25.38 o 
   2   3  10      111.47      158.85     28.22 o 
   3   3  10     1617.53     1530.33     48.21 o 
   4   3  10      720.12      763.40     41.11 o 
   5   3  10       54.81       57.57     35.31 o 
   6   3  10      310.67      317.43     43.28 o 
   7   3  10       25.55       15.33     44.36 o 
   8   3  10       42.54       17.07     44.82 o 
   9   3  10       70.28       40.47     47.75 o 
  -8   4  10       30.49       55.82     37.68 o 
  -7   4  10        3.16       21.94     38.97 o 
  -6   4  10       74.34       33.13     37.10 o 
  -5   4  10      244.59      199.38     36.79 o 
  -4   4  10        4.40       23.64     31.39 o 
  -3   4  10      199.04      148.22     30.97 o 
  -2   4  10        4.51        8.94     25.07 o 
  -1   4  10      785.77      878.71     37.27 o 
   0   4  10      232.65      228.11     31.24 o 
   1   4  10     1296.46     1255.20     43.41 o 
   2   4  10      371.84      289.42     36.71 o 
   3   4  10       10.43       23.38     33.41 o 
   4   4  10        2.16        9.44     37.27 o 
   5   4  10      205.29      193.44     42.27 o 
   6   4  10       92.00       88.52     42.98 o 
   7   4  10      221.21      223.19     45.94 o 
   8   4  10       67.85       56.01     43.58 o 
  -7   5  10        0.63       29.12     37.31 o 
  -6   5  10        5.41        6.24     35.87 o 
  -5   5  10       11.88       27.11     33.64 o 
  -4   5  10       47.10       71.59     30.05 o 
  -3   5  10      365.41      316.77     32.60 o 
  -2   5  10        9.71       28.40     27.34 o 
  -1   5  10        8.94       28.12     29.83 o 
   0   5  10      495.77      550.51    149.76 o 
   1   5  10      178.07      144.43     34.01 o 
   2   5  10      160.81      105.21     37.70 o 
   3   5  10      216.74      245.89     40.51 o 
   4   5  10       50.83       23.52     40.97 o 
   5   5  10       11.84       52.86     42.91 o 
   6   5  10        2.52       17.75     45.37 o 
   7   5  10       27.73      137.45     42.35 o 
  -6   6  10       23.72       42.79     33.34 o 
  -5   6  10       25.00       14.85     32.07 o 
  -4   6  10       11.66       48.69     29.96 o 
  -3   6  10        3.71        9.37     29.12 o 
  -1   6  10       14.73       73.07     34.03 o 
   0   6  10       67.86       61.83     48.49 o 
   1   6  10      244.14      270.72     38.35 o 
   2   6  10        4.83       37.55     38.92 o 
   3   6  10       12.42       41.86     41.86 o 
   4   6  10       16.43       43.56     43.56 o 
   5   6  10       94.59       34.91     46.80 o 
   6   6  10      103.45       20.59     47.36 o 
  -4   7  10        0.10        2.86     26.61 o 
  -3   7  10       28.45       19.12     30.60 o 
  -2   7  10       10.38       84.48     31.91 o 
  -1   7  10        8.81       35.29     36.59 o 
   0   7  10        1.83       45.38     28.60 o 
   1   7  10       13.79       16.04     37.72 o 
   2   7  10        4.32        1.92     39.51 o 
   3   7  10       57.46       28.51     40.49 o 
   4   7  10        5.78       60.23     40.18 o 
  -9   0  11       32.85       84.14     48.17 o 
  -7   0  11       41.70        8.38     42.02 o 
  -5   0  11      554.64      503.49     40.13 o 
  -3   0  11      852.12      696.01     35.23 o 
  -1   0  11      651.04      595.55     33.46 o 
   1   0  11     2683.24     2722.86     46.72 o 
   3   0  11      316.32      273.75     27.12 o 
   5   0  11      510.57      587.95     35.64 o 
   7   0  11       48.36       66.02     35.90 o 
   9   0  11      283.89      348.75     47.48 o 
  -9   1  11        3.48       37.25     45.13 o 
  -8   1  11        2.77       11.13     44.14 o 
  -7   1  11       58.87       34.36     42.59 o 
  -6   1  11        3.79        9.41     35.96 o 
  -5   1  11      193.34      148.42     34.80 o 
  -4   1  11       47.14        8.07     29.57 o 
  -3   1  11     1147.34     1120.58     39.18 o 
  -2   1  11        5.98       25.02     23.27 o 
  -1   1  11     2232.40     2218.86     44.69 o 
   0   1  11      112.76      102.68     16.23 o 
   1   1  11       27.05       32.69     20.58 o 
   2   1  11      151.06      169.04     25.33 o 
   3   1  11     3383.47     3320.75     55.78 o 
   4   1  11      300.90      278.54     32.03 o 
   5   1  11      815.71      762.01     39.74 o 
   6   1  11     1048.64     1056.01     46.20 o 
   7   1  11      732.23      780.51     48.06 o 
   8   1  11        2.76       32.70     43.90 o 
   9   1  11      283.45      268.90     50.39 o 
  -9   2  11        8.89        2.12     43.41 o 
  -8   2  11       80.64       43.00     42.88 o 
  -7   2  11        4.33       50.15     38.96 o 
  -6   2  11       35.39        0.98     37.60 o 
  -5   2  11      402.97      405.86     39.04 o 
  -4   2  11       15.70       32.81     30.58 o 
  -3   2  11      193.81      225.51     29.24 o 
  -2   2  11      172.12      143.21     27.06 o 
  -1   2  11       66.90       79.88     23.98 o 
   0   2  11      235.96      218.41     57.21 o 
   1   2  11     2044.85     1770.90     42.11 o 
   2   2  11      152.78      174.67     27.19 o 
   3   2  11        4.52       11.33     27.62 o 
   4   2  11       98.59      116.65     31.76 o 
   5   2  11      627.13      612.23     42.16 o 
   6   2  11       58.97       64.41     39.29 o 
   7   2  11       64.01        9.80     42.73 o 
   8   2  11       63.71      112.54     45.34 o 
   9   2  11      152.15      217.58     45.22 o 
  -9   3  11        0.49       18.00     38.09 o 
  -8   3  11        0.19       41.88     41.88 o 
  -7   3  11      105.36      149.06     40.34 o 
  -6   3  11       60.63       67.88     37.55 o 
  -5   3  11       21.24        3.28     34.52 o 
  -4   3  11      307.14      283.57     34.65 o 
  -3   3  11      203.75      222.69     31.57 o 
  -2   3  11      551.37      515.08     32.33 o 
  -1   3  11     1085.36     1165.33     38.09 o 
   0   3  11      586.15      610.12    114.14 o 
   1   3  11       28.74       19.22     26.90 o 
   2   3  11      229.21      248.35     31.77 o 
   3   3  11      827.30      718.83     41.71 o 
   4   3  11      167.36      145.58     36.62 o 
   5   3  11       16.42       42.71     37.00 o 
   6   3  11      334.74      396.54     45.95 o 
   7   3  11      255.54      278.58     48.04 o 
   8   3  11      316.19      312.59     48.96 o 
   9   3  11       58.82      102.70     45.26 o 
  -8   4  11        1.14       38.86     38.86 o 
  -7   4  11        0.89       39.74     39.74 o 
  -6   4  11       84.39       21.24     38.89 o 
  -5   4  11       29.54       33.33     34.77 o 
  -4   4  11       36.84        7.26     32.84 o 
  -3   4  11       22.26       49.40     28.89 o 
  -2   4  11        9.20       27.50     27.50 o 
  -1   4  11      399.35      462.63     34.02 o 
   0   4  11      265.70      280.69     41.05 o 
   1   4  11       15.84        7.66     31.85 o 
   2   4  11      196.50      139.51     34.84 o 
   3   4  11       74.30       97.11     34.35 o 
   4   4  11      123.12       81.99     40.01 o 
   5   4  11      126.06       89.95     42.19 o 
   6   4  11       55.32       77.62     43.07 o 
   7   4  11        0.05       24.88     44.19 o 
   8   4  11      168.40      205.59     45.68 o 
  -7   5  11        0.90       24.69     35.80 o 
  -6   5  11       38.04        7.84     36.02 o 
  -5   5  11        9.32       23.21     34.85 o 
  -4   5  11       55.39       44.85     33.20 o 
  -3   5  11        0.38       29.47     29.47 o 
  -2   5  11        5.57       15.62     28.74 o 
  -1   5  11       44.59       12.69     32.56 o 
   0   5  11      342.47      449.29     92.74 o 
   1   5  11        3.51       34.03     34.03 o 
   2   5  11      166.65      153.79     37.35 o 
   3   5  11        2.79       39.71     39.71 o 
   4   5  11        0.90       11.40     43.02 o 
   5   5  11       47.45       28.22     43.78 o 
   6   5  11      510.58      552.54     49.94 o 
   7   5  11       30.69       25.81     42.81 o 
  -6   6  11       26.68       21.90     32.79 o 
  -5   6  11        2.82       80.81     31.11 o 
  -4   6  11        0.11       28.91     30.02 o 
  -3   6  11       30.45       50.10     29.22 o 
  -2   6  11       50.17       53.53     33.31 o 
  -1   6  11        3.79       14.40     35.08 o 
   0   6  11        8.96       28.04     33.31 o 
   1   6  11        8.60        9.80     36.53 o 
   2   6  11       26.90       90.75     39.40 o 
   3   6  11        3.57       49.61     41.17 o 
   4   6  11       94.61      100.32     44.22 o 
   5   6  11       14.98       32.12     43.17 o 
  -3   7  11        0.03       30.15     30.15 o 
  -2   7  11        3.01        7.69     31.71 o 
  -1   7  11        0.39       29.02     34.73 o 
   0   7  11       71.37       58.82     26.15 o 
   1   7  11        0.23        8.84     36.37 o 
   2   7  11       19.23        7.40     39.30 o 
   3   7  11       20.15        6.75     39.52 o 
  -8   0  12        4.85       18.01     46.53 o 
  -6   0  12      363.64      439.00     42.43 o 
  -4   0  12      184.67      256.40     31.48 o 
  -2   0  12     2625.80     2716.20     50.95 o 
   0   0  12      392.48      425.89     69.19 o 
   2   0  12      510.47      478.63     29.58 o 
   4   0  12     4353.34     4032.57     60.20 o 
   6   0  12       67.73      114.06     34.61 o 
   8   0  12      294.76      329.49     45.69 o 
  -9   1  12       34.13       23.21     46.62 o 
  -8   1  12       45.80       44.39     47.57 o 
  -7   1  12       17.88        3.21     40.77 o 
  -6   1  12        3.25        0.00     37.02 o 
  -5   1  12        8.37       50.36     32.80 o 
  -4   1  12      600.21      656.46     38.33 o 
  -3   1  12      102.00       50.94     29.91 o 
  -2   1  12      403.31      462.79     30.93 o 
  -1   1  12        1.73       32.46     24.23 o 
   0   1  12     1803.85     1693.10     70.95 o 
   1   1  12        6.14       17.44     23.04 o 
   2   1  12      779.58      748.17     33.75 o 
   3   1  12      235.36      260.41     31.14 o 
   4   1  12       18.38       70.26     29.06 o 
   5   1  12       15.80        0.77     32.73 o 
   6   1  12      534.56      605.01     43.16 o 
   7   1  12        6.17       68.49     41.05 o 
   8   1  12       27.46       20.21     44.31 o 
   9   1  12       17.50       10.27     46.07 o 
  -9   2  12        1.83       69.48     41.05 o 
  -8   2  12       29.86       11.51     41.45 o 
  -7   2  12        0.11       40.76     41.57 o 
  -6   2  12       81.02      102.07     40.05 o 
  -5   2  12       91.94       54.84     36.95 o 
  -4   2  12      323.10      273.22     36.02 o 
  -3   2  12       33.23       63.46     28.95 o 
  -2   2  12      960.80      941.67     38.16 o 
  -1   2  12        1.72       25.18     25.59 o 
   0   2  12      270.44      265.91     22.88 o 
   1   2  12      436.65      364.84     30.54 o 
   2   2  12     2515.26     2362.77     51.63 o 
   3   2  12      306.19      288.52     32.87 o 
   4   2  12      307.10      331.06     37.36 o 
   5   2  12      340.81      432.24     40.45 o 
   6   2  12       21.28       30.01     38.65 o 
   7   2  12      238.44      156.64     47.11 o 
   8   2  12      296.09      250.75     50.17 o 
   9   2  12       13.07       34.51     45.45 o 
  -8   3  12       27.14       34.73     39.43 o 
  -7   3  12      102.33       94.08     41.48 o 
  -6   3  12        0.07       29.38     39.18 o 
  -5   3  12       58.87       78.65     35.45 o 
  -4   3  12       22.46       31.36     33.79 o 
  -3   3  12       74.07       66.70     31.76 o 
  -2   3  12       73.13       70.51     30.41 o 
  -1   3  12     1095.87     1014.07     38.46 o 
   0   3  12      284.21      287.99     36.10 o 
   1   3  12        1.53       38.42     27.65 o 
   2   3  12      484.80      440.31     35.78 o 
   3   3  12       11.89       16.81     32.91 o 
   4   3  12       21.48       65.40     34.49 o 
   5   3  12      988.27     1019.45     50.81 o 
   6   3  12      180.06      187.29     43.84 o 
   7   3  12       44.73       22.04     45.49 o 
   8   3  12        0.53       25.36     44.69 o 
  -8   4  12        0.76        9.45     37.82 o 
  -7   4  12        7.07        2.60     38.27 o 
  -6   4  12       24.00        4.32     37.38 o 
  -5   4  12       67.20       27.79     38.01 o 
  -4   4  12       17.43       50.43     32.87 o 
  -3   4  12       17.66        3.56     30.58 o 
  -2   4  12      267.12      284.17     32.12 o 
  -1   4  12       49.10       62.01     31.20 o 
   0   4  12        1.23       13.82     21.78 o 
   1   4  12      245.17      260.70     35.98 o 
   2   4  12       39.07       85.68     34.35 o 
   3   4  12      109.68      154.05     38.13 o 
   4   4  12      221.74      227.70     41.77 o 
   5   4  12      279.06      302.91     46.49 o 
   6   4  12       53.84       95.84     45.25 o 
   7   4  12      297.71      339.38     46.45 o 
  -7   5  12       46.97       36.33     35.35 o 
  -6   5  12        2.66       21.81     35.99 o 
  -5   5  12       17.03       26.55     34.46 o 
  -4   5  12        0.34       33.62     33.62 o 
  -3   5  12       21.42        4.09     31.15 o 
  -2   5  12       42.06        2.01     30.94 o 
  -1   5  12       38.09       38.36     33.90 o 
   0   5  12        3.83       41.00     38.93 o 
   1   5  12       28.82       11.27     34.63 o 
   2   5  12       48.26       36.50     36.62 o 
   3   5  12      231.11      311.92     43.35 o 
   4   5  12       16.62        3.15     43.27 o 
   5   5  12       58.51       51.65     44.97 o 
   6   5  12       24.98       32.28     45.19 o 
  -5   6  12        6.82        8.63     30.98 o 
  -4   6  12        4.80        4.50     30.29 o 
  -3   6  12       12.64       11.54     29.55 o 
  -2   6  12        0.20       31.77     33.68 o 
  -1   6  12        0.57       35.98     35.98 o 
   0   6  12        0.06       52.16     25.07 o 
   1   6  12       75.13       97.46     36.84 o 
   2   6  12       28.65        1.89     40.34 o 
   3   6  12        0.57       26.28     42.27 o 
   4   6  12       13.89       36.35     43.71 o 
   5   6  12      107.96      139.30     43.82 o 
  -2   7  12        0.11       25.98     32.68 o 
  -1   7  12       22.16       27.03     36.56 o 
   0   7  12        7.75        2.98     43.84 o 
   1   7  12        1.78       15.54     35.69 o 
  -9   0  13       59.64        3.25     47.58 o 
  -7   0  13       53.27       44.97     44.04 o 
  -5   0  13      749.93      742.85     43.78 o 
  -3   0  13      354.84      337.32     35.14 o 
  -1   0  13      154.54      147.07     29.49 o 
   1   0  13     2149.80     2218.52     48.80 o 
   3   0  13      605.95      557.93     34.92 o 
   5   0  13      241.80      223.12     35.37 o 
   7   0  13      540.24      467.93     47.86 o 
   9   0  13        1.31       38.89     42.49 o 
  -9   1  13        5.29       44.63     44.14 o 
  -8   1  13       11.08       65.43     43.47 o 
  -7   1  13       98.85      122.40     43.84 o 
  -6   1  13        2.65       47.22     38.01 o 
  -5   1  13        2.21       61.12     33.16 o 
  -4   1  13        0.47       18.81     33.17 o 
  -3   1  13       16.53       43.61     31.47 o 
  -2   1  13      291.97      285.18     31.33 o 
  -1   1  13      226.85      264.97     31.19 o 
   0   1  13       15.72       13.98     24.15 o 
   1   1  13      100.10      124.57     25.29 o 
   2   1  13      328.52      283.67     30.76 o 
   3   1  13     1533.73     1542.87     46.43 o 
   4   1  13       17.07        6.86     32.13 o 
   5   1  13      401.74      443.08     40.53 o 
   6   1  13       49.29       46.23     37.17 o 
   7   1  13       41.84       51.62     43.37 o 
   8   1  13       94.64       78.35     45.61 o 
  -8   2  13       10.46       42.30     41.29 o 
  -7   2  13       39.03       31.73     42.92 o 
  -6   2  13       40.17       43.82     39.96 o 
  -5   2  13        3.41       25.27     36.82 o 
  -4   2  13        8.78       55.38     33.10 o 
  -3   2  13     1537.68     1535.60     48.10 o 
  -2   2  13      659.05      666.36     36.62 o 
  -1   2  13      226.96      230.17     30.40 o 
   0   2  13      195.92      170.03     26.85 o 
   1   2  13      600.47      528.23     33.66 o 
   2   2  13       84.57       48.36     30.11 o 
   3   2  13      987.49      986.77     43.81 o 
   4   2  13      319.49      325.34     38.53 o 
   5   2  13      411.29      471.45     41.20 o 
   6   2  13       45.19       56.70     41.95 o 
   7   2  13      373.68      397.36     47.84 o 
   8   2  13        3.93       30.22     45.59 o 
  -8   3  13        3.38       39.21     39.21 o 
  -7   3  13        4.49       27.78     41.09 o 
  -6   3  13       31.44       38.26     41.74 o 
  -5   3  13       29.50        2.62     36.71 o 
  -4   3  13       15.07       18.81     34.40 o 
  -3   3  13       61.25       27.32     32.39 o 
  -2   3  13       25.54       16.19     29.92 o 
  -1   3  13       54.75       70.00     28.68 o 
   0   3  13      148.30      178.84     21.25 o 
   1   3  13      111.02      109.67     29.85 o 
   2   3  13      240.62      243.19     34.58 o 
   3   3  13      211.22      214.87     37.41 o 
   4   3  13       94.46       33.14     37.95 o 
   5   3  13      134.32      123.40     42.75 o 
   6   3  13      292.51      320.12     46.99 o 
   7   3  13       81.93      109.41     44.20 o 
   8   3  13       39.32       39.23     45.35 o 
  -7   4  13       16.11       51.86     38.16 o 
  -6   4  13       21.80       59.63     36.79 o 
  -5   4  13       44.47       53.48     37.29 o 
  -4   4  13        9.97        3.20     35.23 o 
  -3   4  13        9.72       31.76     31.76 o 
  -2   4  13      318.16      305.95     33.16 o 
  -1   4  13       36.62       60.86     31.59 o 
   0   4  13      475.81      460.44     26.73 o 
   1   4  13      398.48      392.17     38.17 o 
   2   4  13        6.48        9.80     34.16 o 
   3   4  13       49.07       58.88     37.40 o 
   4   4  13      327.62      285.54     44.64 o 
   5   4  13      257.80      309.78     44.76 o 
   6   4  13       18.26       49.51     43.00 o 
   7   4  13       17.18       31.17     43.31 o 
  -6   5  13        0.14      110.87     32.89 o 
  -5   5  13        5.91       49.43     34.45 o 
  -4   5  13       17.18       36.06     33.39 o 
  -3   5  13        0.19       31.38     31.38 o 
  -2   5  13      104.73       71.44     33.09 o 
  -1   5  13        8.76       35.32     35.32 o 
   0   5  13      113.89      107.17     26.54 o 
   1   5  13        0.15        9.81     35.67 o 
   2   5  13      135.28      170.16     39.99 o 
   3   5  13       59.70       68.17     40.86 o 
   4   5  13       10.14        1.07     43.31 o 
   5   5  13        2.47        8.40     45.00 o 
   6   5  13      129.97       96.78     43.88 o 
  -4   6  13        0.35       11.55     29.36 o 
  -3   6  13       16.62       23.03     29.79 o 
  -2   6  13       62.20       96.50     32.36 o 
  -1   6  13        0.42        3.12     36.01 o 
   0   6  13       54.04       42.28     29.43 o 
   1   6  13        7.37       18.96     37.10 o 
   2   6  13        1.99       40.36     40.36 o 
   3   6  13       34.36       30.69     41.56 o 
   4   6  13       53.38       74.57     42.50 o 
  -8   0  14        3.01        8.43     42.03 o 
  -6   0  14        2.41       44.81     37.81 o 
  -4   0  14      747.34      674.21     40.78 o 
  -2   0  14      166.00      189.81     32.79 o 
   0   0  14     1103.02     1103.90     31.94 o 
   2   0  14       31.02       15.06     28.56 o 
   4   0  14     1131.31     1108.17     44.10 o 
   6   0  14       88.77       53.70     40.02 o 
   8   0  14      321.27      298.86     47.19 o 
  -8   1  14       19.74        8.44     42.38 o 
  -7   1  14       45.74       90.81     41.72 o 
  -6   1  14       53.12       65.40     40.42 o 
  -5   1  14        4.37        5.48     36.43 o 
  -4   1  14      680.13      667.83     43.79 o 
  -3   1  14      101.27       62.52     32.87 o 
  -2   1  14       64.22       86.41     30.55 o 
  -1   1  14       53.58       29.82     29.29 o 
   0   1  14       91.11      116.75     20.51 o 
   1   1  14        3.94        2.00     27.06 o 
   2   1  14     1343.09     1397.49     44.48 o 
   3   1  14        2.20       14.11     30.30 o 
   4   1  14        4.49       25.52     33.33 o 
   5   1  14       59.44       93.25     37.19 o 
   6   1  14      696.44      834.53     49.70 o 
   7   1  14        3.43       30.59     42.33 o 
   8   1  14      229.78      213.48     48.06 o 
  -8   2  14        0.04       40.71     40.71 o 
  -7   2  14        0.69       58.74     39.68 o 
  -6   2  14       57.50       43.11     41.81 o 
  -5   2  14        8.38       36.52     36.52 o 
  -4   2  14        3.73       12.01     35.72 o 
  -3   2  14       97.27      117.02     32.83 o 
  -2   2  14       59.39       57.92     32.23 o 
  -1   2  14       11.39       16.81     28.57 o 
   0   2  14      117.64      125.37     24.28 o 
   1   2  14      377.33      365.20     32.96 o 
   2   2  14       27.98       16.83     30.91 o 
   3   2  14       18.16       21.91     32.12 o 
   4   2  14      394.82      493.03     42.32 o 
   5   2  14        1.35       46.95     36.85 o 
   6   2  14       12.79        0.95     42.15 o 
   7   2  14       84.30       64.92     44.53 o 
   8   2  14      303.21      233.11     48.32 o 
  -7   3  14        9.37       48.88     39.61 o 
  -6   3  14        4.51        2.83     40.84 o 
  -5   3  14      165.65      167.26     38.82 o 
  -4   3  14       80.66      100.93     35.53 o 
  -3   3  14      138.47       77.76     34.47 o 
  -2   3  14       72.78       96.53     31.91 o 
  -1   3  14      260.86      241.28     32.42 o 
   0   3  14      205.06      212.18     23.61 o 
   1   3  14      463.20      411.12     36.44 o 
   2   3  14      256.59      289.64     35.30 o 
   3   3  14      327.81      326.05     38.60 o 
   4   3  14       62.71       69.37     39.34 o 
   5   3  14      232.18      254.03     41.88 o 
   6   3  14      302.69      249.35     46.60 o 
   7   3  14       57.50       83.93     43.70 o 
  -7   4  14        1.77       59.19     35.95 o 
  -6   4  14       11.66       23.06     36.62 o 
  -5   4  14        0.69       37.03     35.56 o 
  -4   4  14       72.28       82.73     36.28 o 
  -3   4  14      105.78       88.48     35.68 o 
  -2   4  14       22.48       15.25     31.52 o 
  -1   4  14       64.87       61.02     33.97 o 
   0   4  14       68.19      107.39     24.10 o 
   1   4  14       78.64      110.63     35.03 o 
   2   4  14        3.31        2.77     35.92 o 
   3   4  14       74.04       90.25     39.07 o 
   4   4  14       96.87       54.04     41.25 o 
   5   4  14        3.21        3.12     40.67 o 
   6   4  14       33.96       32.92     45.32 o 
  -5   5  14        6.13        5.28     33.68 o 
  -4   5  14        1.26       12.56     33.22 o 
  -3   5  14       47.61       12.84     32.72 o 
  -2   5  14        0.85       37.13     32.14 o 
  -1   5  14      180.91      206.84     37.71 o 
   0   5  14       60.89       80.69     26.45 o 
   1   5  14        8.82       35.99     36.76 o 
   2   5  14        6.41        7.60     38.52 o 
   3   5  14      116.09       64.63     43.09 o 
   4   5  14       67.34       66.38     41.83 o 
   5   5  14      123.31      120.57     43.05 o 
  -3   6  14        3.75        5.02     28.87 o 
  -2   6  14        0.61       22.49     33.13 o 
  -1   6  14        0.20       36.32     36.32 o 
   0   6  14        1.11       11.01     26.02 o 
   1   6  14       42.30       33.74     37.71 o 
   2   6  14        8.06       50.23     37.79 o 
   3   6  14       19.72       13.39     39.74 o 
  -7   0  15       15.86       36.18     41.33 o 
  -5   0  15      151.42      129.53     39.88 o 
  -3   0  15      103.24       99.19     35.70 o 
  -1   0  15       28.57       38.56     31.91 o 
   1   0  15     1520.56     1511.94     46.75 o 
   3   0  15      328.80      382.52     33.60 o 
   5   0  15       21.81      105.01     36.74 o 
   7   0  15      450.51      470.85     46.38 o 
  -8   1  15        0.12       56.10     39.93 o 
  -7   1  15        4.25        3.04     40.74 o 
  -6   1  15       85.70      116.55     41.02 o 
  -5   1  15      374.98      388.51     42.89 o 
  -4   1  15       56.34       36.07     36.39 o 
  -3   1  15        1.53       62.75     32.07 o 
  -2   1  15       34.44       21.94     32.85 o 
  -1   1  15      695.26      729.11     39.94 o 
   0   1  15       30.14       11.38     21.33 o 
   1   1  15      214.71      226.51     30.60 o 
   2   1  15       66.54       79.99     30.27 o 
   3   1  15      273.99      274.73     36.20 o 
   4   1  15       18.10       28.08     33.50 o 
   5   1  15      307.79      372.74     42.45 o 
   6   1  15        4.93        2.78     40.92 o 
   7   1  15       52.98       64.62     43.18 o 
  -7   2  15        6.58       89.58     40.51 o 
  -6   2  15       30.00       36.07     40.44 o 
  -5   2  15       11.01       38.79     38.79 o 
  -4   2  15       65.71       81.99     36.59 o 
  -3   2  15      191.62      301.93     35.88 o 
  -2   2  15       28.95       22.60     31.98 o 
  -1   2  15       99.50      116.34     33.12 o 
   0   2  15      188.82      146.22     21.93 o 
   1   2  15      592.96      565.01     35.85 o 
   2   2  15        0.88        2.33     31.15 o 
   3   2  15      528.11      520.43     40.34 o 
   4   2  15      143.28      198.45     39.78 o 
   5   2  15      165.28      207.92     41.99 o 
   6   2  15      192.97      261.31     43.47 o 
   7   2  15      219.19      299.87     44.84 o 
  -7   3  15        9.08       17.24     38.48 o 
  -6   3  15        1.58       22.13     39.53 o 
  -5   3  15       65.64       90.37     38.13 o 
  -4   3  15       41.52       99.63     36.56 o 
  -3   3  15       12.23       60.63     35.31 o 
  -2   3  15       12.51       22.38     31.84 o 
  -1   3  15       60.76      119.19     30.90 o 
   0   3  15        5.37       42.88     49.26 o 
   1   3  15      113.58      126.50     32.90 o 
   2   3  15        3.92       30.81     33.59 o 
   3   3  15      154.72      103.59     39.01 o 
   4   3  15       97.48       67.82     40.79 o 
   5   3  15       43.16       25.38     40.44 o 
   6   3  15       46.21       71.68     42.88 o 
  -6   4  15       21.33        0.84     37.09 o 
  -5   4  15        0.68       22.54     34.95 o 
  -4   4  15       13.41       79.27     35.13 o 
  -3   4  15       27.98        5.49     35.15 o 
  -2   4  15      106.77       77.06     34.84 o 
  -1   4  15       17.54       34.96     33.84 o 
   0   4  15      176.50      178.09     25.91 o 
   1   4  15       21.67        5.17     34.94 o 
   2   4  15       30.65       43.08     37.45 o 
   3   4  15       15.40       11.48     38.41 o 
   4   4  15      188.47      204.34     40.76 o 
   5   4  15       15.89        7.02     41.04 o 
   6   4  15      191.73      154.96     45.53 o 
  -4   5  15       21.87        5.13     33.41 o 
  -3   5  15        0.17       22.16     32.83 o 
  -2   5  15       11.26       33.23     33.23 o 
  -1   5  15       45.42      108.29     35.78 o 
   0   5  15       19.84       10.64     27.71 o 
   1   5  15        1.45       29.52     35.50 o 
   2   5  15      102.86      133.23     38.42 o 
   3   5  15       29.32       95.06     38.14 o 
   4   5  15       13.07       40.44     40.44 o 
  -1   6  15        1.88       23.13     33.74 o 
   0   6  15        6.52       21.98     25.84 o 
   1   6  15       21.99       33.33     36.43 o 
  -6   0  16      236.33      129.06     42.30 o 
  -4   0  16      127.55      176.63     37.67 o 
  -2   0  16      141.98      123.24     35.68 o 
   0   0  16      572.07      557.02     28.47 o 
   2   0  16       66.81       81.22     30.93 o 
   4   0  16      306.84      329.90     38.21 o 
   6   0  16      272.70      237.73     41.40 o 
  -7   1  16       19.90       41.88     39.77 o 
  -6   1  16        0.09       90.24     39.40 o 
  -5   1  16       68.58       75.03     39.86 o 
  -4   1  16       73.50       95.72     37.44 o 
  -3   1  16        7.49       35.28     35.28 o 
  -2   1  16      285.13      289.31     36.68 o 
  -1   1  16       86.10      124.97     32.90 o 
   0   1  16      243.56      245.64     23.97 o 
   1   1  16       16.23        6.46     29.49 o 
   2   1  16      577.68      632.87     37.52 o 
   3   1  16        9.25       19.83     31.82 o 
   4   1  16       44.01       77.45     35.57 o 
   5   1  16       75.64       81.39     37.88 o 
   6   1  16      191.44      142.45     43.73 o 
   7   1  16       10.72       39.07     43.11 o 
  -7   2  16       36.16       63.76     40.13 o 
  -6   2  16       46.16       97.18     41.89 o 
  -5   2  16        2.86       30.74     39.07 o 
  -4   2  16        1.22       11.62     38.74 o 
  -3   2  16       57.85       49.17     35.55 o 
  -2   2  16       47.46       36.19     34.05 o 
  -1   2  16       37.46       43.50     32.07 o 
   0   2  16      340.39      336.95     24.23 o 
   1   2  16       16.55       28.98     30.84 o 
   2   2  16        0.18        7.27     32.90 o 
   3   2  16      205.81      181.63     37.62 o 
   4   2  16      161.27      176.93     40.49 o 
   5   2  16        5.08       13.98     40.29 o 
   6   2  16       51.61       95.81     42.51 o 
  -6   3  16        8.02       16.01     38.86 o 
  -5   3  16        2.36       12.52     40.13 o 
  -4   3  16       31.06       45.25     37.76 o 
  -3   3  16        0.83       57.52     34.42 o 
  -2   3  16       47.77       36.47     36.11 o 
  -1   3  16       38.51       53.35     31.44 o 
   0   3  16       92.17      101.34     23.31 o 
   1   3  16      145.28       96.75     36.17 o 
   2   3  16      190.89      268.02     37.24 o 
   3   3  16       46.53       36.02     37.96 o 
   4   3  16        0.49       13.11     38.18 o 
   5   3  16      181.89      159.85     43.45 o 
   6   3  16      211.26      235.20     44.31 o 
  -5   4  16       18.92       20.29     35.16 o 
  -4   4  16       11.80       71.99     33.84 o 
  -3   4  16        7.46       35.03     35.03 o 
  -2   4  16        7.96        0.00     32.35 o 
  -1   4  16      118.25       64.14     35.11 o 
   0   4  16       84.81      113.21     25.83 o 
   1   4  16       12.57       11.21     35.56 o 
   2   4  16        0.17       34.44     37.89 o 
   3   4  16      204.08      182.12     42.32 o 
   4   4  16       36.54       62.20     40.09 o 
   5   4  16        9.71        3.83     38.73 o 
  -3   5  16        0.07       43.52     30.84 o 
  -2   5  16       13.85        5.57     31.19 o 
  -1   5  16       16.65       51.17     34.77 o 
   0   5  16        4.78        9.92     25.67 o 
   1   5  16        2.31       40.87     34.46 o 
   2   5  16        1.67       48.01     37.02 o 
   3   5  16        4.04       17.59     38.04 o 
  -5   0  17        3.34       42.29     37.28 o 
  -3   0  17       81.92       97.43     37.08 o 
  -1   0  17      105.86      132.17     35.51 o 
   1   0  17       53.40      102.06     33.16 o 
   3   0  17      513.85      532.02     38.35 o 
   5   0  17        1.71       32.45     37.79 o 
  -6   1  17       16.35       27.10     39.53 o 
  -5   1  17       85.82      106.38     37.40 o 
  -4   1  17       38.83       38.61     38.61 o 
  -3   1  17       13.05       11.26     36.39 o 
  -2   1  17       38.71       24.06     36.28 o 
  -1   1  17      264.40      298.18     37.67 o 
   0   1  17       27.87       11.02     23.02 o 
   1   1  17      301.85      311.61     33.57 o 
   2   1  17       40.29       34.88     32.18 o 
   3   1  17       18.70       10.37     34.40 o 
   4   1  17       25.43       86.06     36.51 o 
   5   1  17      499.03      491.64     45.63 o 
   6   1  17       14.71        5.46     40.09 o 
  -6   2  17        7.74        3.64     39.18 o 
  -5   2  17        0.40       46.55     38.27 o 
  -4   2  17       28.29       36.48     37.03 o 
  -3   2  17       22.88       29.07     38.08 o 
  -2   2  17        4.23       35.40     35.40 o 
  -1   2  17        9.97       32.67     32.83 o 
   0   2  17       38.01       33.91     38.46 o 
   1   2  17      199.23      159.59     35.15 o 
   2   2  17       17.16       79.70     33.56 o 
   3   2  17       70.79       80.92     37.39 o 
   4   2  17       50.45       95.98     38.81 o 
   5   2  17        1.15        1.85     39.61 o 
   6   2  17       81.43       34.94     41.97 o 
  -5   3  17       11.16       57.80     37.08 o 
  -4   3  17        7.68       23.97     37.89 o 
  -3   3  17       15.30       58.20     35.07 o 
  -2   3  17      170.49      141.22     37.33 o 
  -1   3  17       80.95      103.31     33.21 o 
   0   3  17        5.14        0.90     25.16 o 
   1   3  17       46.88       63.59     34.58 o 
   2   3  17       97.36       85.26     36.48 o 
   3   3  17       40.53      100.89     38.00 o 
   4   3  17       42.98       19.12     38.70 o 
   5   3  17      138.41      156.13     41.59 o 
  -4   4  17       33.34       24.99     34.39 o 
  -3   4  17        0.21       20.12     33.39 o 
  -2   4  17        7.68       23.27     32.38 o 
  -1   4  17        0.44        8.28     33.04 o 
   0   4  17       95.52       70.55     25.64 o 
   1   4  17        0.56       33.83     33.83 o 
   2   4  17        3.08       10.57     36.32 o 
   3   4  17       50.94       31.59     38.20 o 
   4   4  17      107.13       77.16     38.71 o 
  -1   5  17       46.27       16.80     34.20 o 
   0   5  17        0.95        9.08     23.31 o 
   1   5  17        3.15       32.99     34.94 o 
  -6   0  18       69.47       65.58     37.72 o 
  -4   0  18       39.53       31.93     37.44 o 
  -2   0  18        0.45       35.57     35.57 o 
   0   0  18      414.58      429.87     28.18 o 
   2   0  18       38.87        1.49     32.30 o 
   4   0  18      357.29      372.90     39.89 o 
  -6   1  18       29.94       23.80     38.08 o 
  -5   1  18        5.76       37.64     37.64 o 
  -4   1  18        0.39       38.50     38.50 o 
  -3   1  18       18.71       18.91     36.92 o 
  -2   1  18       59.10       29.97     36.69 o 
  -1   1  18        0.59        6.42     34.11 o 
   0   1  18       88.26      111.47     23.54 o 
   1   1  18       37.35       82.31     30.94 o 
   2   1  18      135.94      167.34     34.65 o 
   3   1  18        0.38       18.97     32.55 o 
   4   1  18      157.28      159.93     38.10 o 
   5   1  18       10.29       21.44     36.55 o 
  -5   2  18        0.83       34.90     37.24 o 
  -4   2  18       38.94       38.21     39.07 o 
  -3   2  18       49.49       87.10     37.55 o 
  -2   2  18       75.95      124.63     34.32 o 
  -1   2  18       16.30       49.80     34.03 o 
   0   2  18       65.41       57.98     23.30 o 
   1   2  18       22.56       41.64     32.52 o 
   2   2  18       29.28        6.31     34.38 o 
   3   2  18       91.00      134.58     35.75 o 
   4   2  18      183.39      193.77     39.34 o 
   5   2  18        1.70       39.13     36.92 o 
  -4   3  18        0.41       55.96     35.60 o 
  -3   3  18        4.78       46.26     34.79 o 
  -2   3  18       58.21      100.46     34.76 o 
  -1   3  18       79.14       58.53     33.52 o 
   0   3  18        3.89       31.17     23.38 o 
   1   3  18       13.67       33.98     33.98 o 
   2   3  18       56.86      118.00     34.11 o 
   3   3  18        4.82        6.78     36.66 o 
   4   3  18        7.21       14.65     36.46 o 
  -2   4  18       15.53        1.46     31.76 o 
  -1   4  18       10.62        4.30     32.59 o 
   0   4  18       16.13        3.27     22.64 o 
   1   4  18        9.26       50.65     32.05 o 
   2   4  18       10.33       19.11     35.63 o 
  -5   0  19       11.00        5.87     35.13 o 
  -3   0  19       48.03       23.95     37.09 o 
  -1   0  19      203.52      150.02     37.66 o 
   1   0  19       48.57       20.46     33.99 o 
   3   0  19      302.60      303.19     36.23 o 
  -4   1  19        0.09        0.00     36.58 o 
  -3   1  19        4.14       19.23     35.01 o 
  -2   1  19       25.75      117.62     34.85 o 
  -1   1  19       58.78      115.24     33.10 o 
   0   1  19        0.60       29.50     26.42 o 
   1   1  19      216.38      236.49     33.53 o 
   2   1  19       12.44        2.92     31.58 o 
   3   1  19        5.88       23.77     33.28 o 
   4   1  19        0.61       33.30     34.33 o 
  -4   2  19        0.25       32.98     35.54 o 
  -3   2  19       60.57       66.09     35.79 o 
  -2   2  19        7.76       43.61     33.89 o 
  -1   2  19       83.19       54.03     33.48 o 
   0   2  19        0.65       22.16     22.16 o 
   1   2  19       15.83       19.76     31.69 o 
   2   2  19       22.75       32.91     32.91 o 
   3   2  19      174.85      197.84     35.99 o 
  -3   3  19        0.15       34.35     34.35 o 
  -2   3  19       11.49       82.69     32.08 o 
  -1   3  19        1.03        6.51     31.40 o 
   0   3  19        7.12       13.42     22.24 o 
   1   3  19       26.71       17.29     32.48 o 
   2   3  19       22.43       65.43     33.28 o 
  -2   0  20        0.12       48.48     34.20 o 
   0   0  20      136.10      143.57     24.97 o 
   2   0  20       13.14       16.81     29.27 o 
  -3   1  20        5.76       15.05     34.51 o 
  -2   1  20       61.11       93.75     33.72 o 
  -1   1  20        0.02       44.00     32.48 o 
   0   1  20        7.87       12.68     40.64 o 
   1   1  20       22.75       60.52     29.32 o 
   2   1  20       73.48       64.44     30.86 o 
   3   1  20        8.51       31.65     31.65 o 
  -2   2  20        6.21        9.00     32.26 o 
  -1   2  20        9.01       22.43     32.31 o 
   0   2  20       89.82       75.82     22.29 o 
   1   2  20        1.11        1.39     29.06 o 
   2   2  20       47.59       51.92     30.89 o 
                                                 
